# Supplementary material for: Uncovering pharmacological mechanisms of Wu-tou decoction acting on rheumatoid arthritis through systems approaches: drug-target prediction, network analysis and experimental validation
Source: Sci Rep. 2015 Mar 30;5:9463. doi: 10.1038/srep09463 (PMC4377576; doi:10.1038/srep09463)
Supplement: Supplementary Information — Table S1 [file srep09463-s1.xls]

## Sheet: Herba Ephedrae
Entrez ID	Symbol	hitting times
8204	NRIP1	64
8648	NCOA1	63
6256	RXRA	63
5469	MED1	62
6258	RXRG	60
7068	THRB	58
9971	NR1H4	58
5914	RARA	58
10499	NCOA2	57
190	NR0B1	56
6257	RXRB	56
7421	VDR	55
7067	THRA	52
6095	RORA	52
547	KIF1A	52
5467	PPARD	50
2099	ESR1	49
8841	HDAC3	49
2101	ESRRA	49
5468	PPARG	48
3276	PRMT1	48
196	AHR	47
1387	CREBBP	47
90411	MCFD2	46
3174	HNF4G	43
10062	NR1H3	43
2516	NR5A1	43
7376	NR1H2	42
5916	RARG	42
1786	DNMT1	42
3065	HDAC1	41
5707	PSMD1	41
5948	RBP2	40
1382	CRABP2	40
1854	DUT	40
10057	ABCC5	39
8856	NR1I2	39
5915	RARB	38
5241	PGR	38
573	BAG1	38
7941	PLA2G7	38
6890	TAP1	37
1022	CDK7	36
2100	ESR2	36
9759	HDAC4	35
90	ACVR1	35
7040	TGFB1	34
51109	RDH11	33
3932	LCK	33
5460	POU5F1	31
4087	SMAD2	31
5126	PCSK2	30
2770	GNAI1	30
8503	PIK3R3	30
94121	SYTL4	30
4129	MAOB	30
5319	PLA2G1B	29
6195	RPS6KA1	29
5742	PTGS1	29
4790	NFKB1	29
2168	FABP1	28
6530	SLC6A2	28
2908	NR3C1	28
1591	CYP24A1	27
5020	OXT	27
5947	RBP1	27
774	CACNA1B	26
9970	NR1I3	26
1504	CTRB1	26
127833	SYT2	25
2104	ESRRG	25
2792	GNGT1	25
2864	FFAR1	25
3118	HLA-DQA2	25
5320	PLA2G2A	25
23643	LY96	25
4306	NR3C2	25
6546	SLC8A1	24
8850	KAT2B	24
9227	LRAT	24
1545	CYP1B1	24
1577	CYP3A5	24
10864	SLC22A7	24
6531	SLC6A3	24
5465	PPARA	24
1716	DGUOK	24
6714	SRC	24
10455	ECI2	24
153	ADRB1	24
1357	CPA1	24
6554	SLC10A1	24
4069	LYZ	24
1573	CYP2J2	24
6017	RLBP1	24
10524	KAT5	24
3590	IL11RA	24
5290	PIK3CA	24
5949	RBP3	23
1121	CHM	23
4625	MYH7	23
820	CAMP	23
1374	CPT1A	23
156	ADRBK1	23
1269	CNR2	23
6567	SLC16A2	23
7274	TTPA	23
216	ALDH1A1	23
1128	CHRM1	23
3146	HMGB1	23
51493	RTCB	23
81034	SLC25A32	23
5743	PTGS2	23
8854	ALDH1A2	23
367	AR	23
6571	SLC18A2	22
5144	PDE4D	22
10901	DHRS4	22
6441	SFTPD	22
5959	RDH5	22
6853	SYN1	22
4985	OPRD1	22
5624	PROC	22
54331	GNG2	22
1024	CDK8	22
4987	OPRL1	22
4642	MYO1D	22
54210	TREM1	21
7099	TLR4	21
1760	DMPK	21
5957	RCVRN	21
2339	FNTA	21
2760	GM2A	21
10544	PROCR	21
4153	MBL2	21
1499	CTNNB1	21
2912	GRM2	21
3577	CXCR1	21
5536	PPP5C	21
7436	VLDLR	20
246	ALOX15	20
2149	F2R	20
5045	FURIN	20
9836	LCMT2	20
1727	CYB5R3	20
5535	PPP3R2	20
155	ADRB3	20
146	ADRA1D	20
540	ATP7B	20
150	ADRA2A	20
5875	RABGGTA	20
1512	CTSH	20
433	ASGR2	20
4842	NOS1	20
8714	ABCC3	19
866	SERPINA6	19
670	BPHL	19
6286	S100P	19
4986	OPRK1	19
3416	IDE	19
733	C8G	19
55937	APOM	19
28232	SLCO3A1	19
6857	SYT1	19
23541	SEC14L2	19
2978	GUCA1A	19
6579	SLCO1A2	19
51135	IRAK4	19
29924	EPN1	19
1129	CHRM2	19
886	CCKAR	19
5817	PVR	19
3043	HBB	19
2677	GGCX	19
2934	GSN	19
1025	CDK9	19
83758	RBP5	19
6532	SLC6A4	19
632	BGLAP	19
291	SLC25A4	19
9	NAT1	19
130	ADH6	19
3845	KRAS	19
26279	PLA2G2D	19
231	AKR1B1	18
5516	PPP2CB	18
5294	PIK3CG	18
1558	CYP2C8	18
1132	CHRM4	18
140465	MYL6B	18
154	ADRB2	18
6329	SCN4A	18
5444	PON1	18
3292	HSD17B1	18
5132	PDC	18
2778	GNAS	18
1131	CHRM3	18
8644	AKR1C3	18
148	ADRA1A	18
3992	FADS1	18
64816	CYP3A43	18
6529	SLC6A1	18
51268	PIPOX	18
4128	MAOA	18
780	DDR1	18
6010	RHO	18
79090	TRAPPC6A	18
84680	ACCS	17
2885	GRB2	17
915	CD3D	17
6038	RNASE4	17
11315	PARK7	17
2342	FNTB	17
1133	CHRM5	17
1187	CLCNKA	17
147	ADRA1B	17
116443	GRIN3A	17
6578	SLCO2A1	17
79676	OGFOD2	17
6646	SOAT1	17
816	CAMK2B	17
9120	SLC16A6	17
4938	OAS1	17
23446	SLC44A1	17
51174	TUBD1	17
1644	DDC	17
5901	RAN	17
51175	TUBE1	17
57665	RDH14	17
51170	HSD17B11	17
5021	OXTR	17
811	CALR	17
80704	SLC19A3	16
23169	SLC35D1	16
2147	F2	16
11188	NISCH	16
2158	F9	16
5004	ORM1	16
2882	GPX7	16
7184	HSP90B1	16
3751	KCND2	16
5229	PGGT1B	16
3973	LHCGR	16
9367	RAB9A	16
55034	MOCOS	16
7301	TYRO3	16
55512	SMPD3	16
5047	PAEP	16
1571	CYP2E1	16
8435	SOAT2	16
54363	HAO1	16
95	ACY1	16
6323	SCN1A	16
5534	PPP3R1	16
4758	NEU1	16
91703	ACY3	16
5518	PPP2R1A	16
54935	DUSP23	16
120227	CYP2R1	16
5627	PROS1	16
3055	HCK	16
1445	CSK	16
27095	TRAPPC3	16
50940	PDE11A	16
79001	VKORC1	15
595	CCND1	15
4047	LSS	15
1728	NQO1	15
5894	RAF1	15
151	ADRA2B	15
1675	CFD	15
2877	GPX2	15
6273	S100A2	15
3480	IGF1R	15
1588	CYP19A1	15
10249	GLYAT	15
36	ACADSB	15
5224	PGAM2	15
3360	HTR4	15
83733	SLC25A18	15
635	BHMT	15
3141	HLCS	15
51067	YARS2	15
2918	GRM8	15
1645	AKR1C1	15
1511	CTSG	15
55856	ACOT13	15
506	ATP5B	14
3265	HRAS	14
388	RHOB	14
6096	RORB	14
3553	IL1B	14
8467	SMARCA5	14
9262	STK17B	14
6609	SMPD1	14
375	ARF1	14
2941	GSTA4	14
6718	AKR1D1	14
3460	IFNGR2	14
3725	JUN	14
1356	CP	14
369	ARAF	14
1385	CREB1	14
5034	P4HB	14
7157	TP53	14
6869	TACR1	14
834	CASP1	14
2153	F5	14
1813	DRD2	14
2740	GLP1R	14
1576	CYP3A4	14
3762	KCNJ5	14
5645	PRSS2	14
5170	PDPK1	13
1508	CTSB	13
11194	ABCB8	13
2903	GRIN2A	13
4035	LRP1	13
213	ALB	13
5967	REG1A	13
5876	RABGGTB	13
2243	FGA	13
6581	SLC22A3	13
2642	GCGR	13
7322	UBE2D2	13
5621	PRNP	13
81027	TUBB1	13
27087	B3GAT1	13
5911	RAP2A	13
5732	PTGER2	13
945	CD33	13
6820	SULT2B1	13
347733	TUBB2B	13
5731	PTGER1	13
6817	SULT1A1	13
23395	LARS2	13
5566	PRKACA	13
498	ATP5A1	13
4258	MGST2	13
5733	PTGER3	13
9453	GGPS1	13
6565	SLC15A2	13
9252	RPS6KA5	13
25973	PARS2	13
821	CANX	12
5527	PPP2R5C	12
7153	TOP2A	12
57727	NCOA5	12
6898	TAT	12
513	ATP5D	12
3091	HIF1A	12
7915	ALDH5A1	12
4547	MTTP	12
5328	PLAU	12
6822	SULT2A1	12
4193	MDM2	12
6512	SLC1A7	12
671	BPI	12
3760	KCNJ3	12
7879	RAB7A	12
5293	PIK3CD	12
5515	PPP2CA	12
5140	PDE3B	12
1268	CNR1	12
212	ALAS2	12
2876	GPX1	12
5152	PDE9A	12
79731	NARS2	12
1606	DGKA	12
112398	EGLN2	12
2110	ETFDH	11
5019	OXCT1	11
840	CASP7	11
5292	PIM1	11
6843	VAMP1	11
142	PARP1	11
19	ABCA1	11
9588	PRDX6	11
10226	PLIN3	11
1610	DAO	11
7056	THBD	11
2157	F8	11
3066	HDAC2	11
7263	TST	11
596	BCL2	11
2181	ACSL3	11
714	C1QC	11
1116	CHI3L1	11
29796	UQCR10	11
8858	PROZ	11
1586	CYP17A1	11
5265	SERPINA1	11
5602	MAPK10	11
8766	RAB11A	11
2213	FCGR2B	11
6844	VAMP2	11
5599	MAPK8	11
3312	HSPA8	11
7155	TOP2B	11
2629	GBA	11
51564	HDAC7	11
207	AKT1	11
3763	KCNJ6	11
5644	PRSS1	10
2182	ACSL4	10
4598	MVK	10
9429	ABCG2	10
1329	COX5B	10
5925	RB1	10
7431	VIM	10
15	AANAT	10
3249	HPN	10
3785	KCNQ2	10
27232	GNMT	10
59340	HRH4	10
1514	CTSL	10
775	CACNA1C	10
23410	SIRT3	10
2940	GSTA3	10
5196	PF4	10
2006	ELN	10
9734	HDAC9	10
50814	NSDHL	10
2932	GSK3B	10
3781	KCNN2	10
2167	FABP4	10
2215	FCGR3B	10
4729	NDUFV2	10
1317	SLC31A1	10
4716	NDUFB10	10
5530	PPP3CA	10
7054	TH	10
6616	SNAP25	10
1509	CTSD	10
27089	UQCRQ	10
208	AKT2	10
79784	MYH14	10
4312	MMP1	10
186	AGTR2	10
1381	CRABP1	10
2782	GNB1	10
3356	HTR2A	10
59342	SCPEP1	10
1019	CDK4	10
10376	TUBA1B	10
3570	IL6R	10
7386	UQCRFS1	10
3752	KCND3	10
7276	TTR	9
3358	HTR2C	9
4057	LTF	9
7531	YWHAE	9
1537	CYC1	9
5580	PRKCD	9
5868	RAB5A	9
3053	SERPIND1	9
5406	PNLIP	9
799	CALCR	9
2224	FDPS	9
1948	EFNB2	9
4257	MGST1	9
5601	MAPK9	9
2739	GLO1	9
3939	LDHA	9
2244	FGB	9
6143	RPL19	9
383	ARG1	9
2155	F7	9
7448	VTN	9
3172	HNF4A	9
1585	CYP11B2	9
3643	INSR	9
3778	KCNMA1	9
4988	OPRM1	9
528	ATP6V1C1	9
7378	UPP1	9
23649	POLA2	9
3156	HMGCR	9
4190	MDH1	9
1363	CPE	9
65078	RTN4R	9
2272	FHIT	9
3002	GZMB	9
6927	HNF1A	9
151531	UPP2	9
1584	CYP11B1	9
1215	CMA1	9
3739	KCNA4	9
2562	GABRB3	9
4856	NOV	9
41	ASIC1	9
3736	KCNA1	9
7442	TRPV1	9
3501		9
5909	RAP1GAP	9
1717	DHCR7	9
2160	F11	9
2512	FTL	9
6608	SMO	8
2897	GRIK1	8
673	BRAF	8
2692	GHRHR	8
3350	HTR1A	8
4852	NPY	8
22949	PTGR1	8
5139	PDE3A	8
6751	SSTR1	8
280	AMY2B	8
1144	CHRND	8
6307	MSMO1	8
4133	MAP2	8
3676	ITGA4	8
3674	ITGA2B	8
3704	ITPA	8
5142	PDE4B	8
1991	ELANE	8
26275	HIBCH	8
4322	MMP13	8
5745	PTH1R	8
7125	TNNC2	8
1583	CYP11A1	8
51091	SEPSECS	8
111	ADCY5	8
2064	ERBB2	8
7535	ZAP70	8
2162	F13A1	8
1072	CFL1	8
4779	NFE2L1	8
8565	YARS	8
7166	TPH1	8
2571	GAD1	8
5737	PTGFR	8
2902	GRIN1	8
1081	CGA	8
1312	COMT	8
1208	CLPS	8
2288	FKBP4	8
6476	SI	8
55869	HDAC8	8
40	ASIC2	8
8411	EEA1	8
2697	GJA1	8
6261	RYR1	8
51478	HSD17B7	8
5520	PPP2R2A	8
7047	TGM4	8
10975	UQCR11	8
4915	NTRK2	8
217	ALDH2	8
4836	NMT1	8
51734	MSRB1	8
3047	HBG1	8
152	ADRA2C	8
3303	HSPA1A	8
2939	GSTA2	8
4284	MIP	8
2990	GUSB	8
783	CACNB2	7
10247	HRSP12	7
8671	SLC4A4	7
475	ATOX1	7
387	RHOA	7
2572	GAD2	7
21	ABCA3	7
6821	SUOX	7
2569	GABRR1	7
5950	RBP4	7
1889	ECE1	7
6336	SCN10A	7
4881	NPR1	7
5269	SERPINB6	7
2893	GRIA4	7
5499	PPP1CA	7
4914	NTRK1	7
6713	SQLE	7
5569	PKIA	7
715	C1R	7
8513	LIPF	7
5127	CDK16	7
1376	CPT2	7
7385	UQCRC2	7
3784	KCNQ1	7
6777	STAT5B	7
5573	PRKAR1A	7
887	CCKBR	7
2159	F10	7
1956	EGFR	7
6711	SPTBN1	7
3706	ITPKA	7
3708	ITPR1	7
5594	MAPK1	7
6326	SCN2A	7
7384	UQCRC1	7
5315	PKM	7
92483	LDHAL6B	7
3938	LCT	7
43	ACHE	7
51399	TRAPPC4	7
5148	PDE6G	7
1812	DRD1	7
2890	GRIA1	7
59338	PLEKHA1	7
6752	SSTR2	7
3454	IFNAR1	7
2	A2M	7
790	CAD	7
1080	CFTR	7
1147	CHUK	7
5972	REN	7
9945	GFPT2	7
5650	KLK7	7
2212	FCGR2A	7
2645	GCK	7
767	CA8	7
538	ATP7A	7
1909	EDNRA	7
5264	PHYH	7
6790	AURKA	7
3757	KCNH2	7
316	AOX1	7
5408	PNLIPRP2	7
118429	ANTXR2	6
4324	MMP15	6
931	MS4A1	6
9568	GABBR2	6
920	CD4	6
5104	SERPINA5	6
259	AMBP	6
3934	LCN2	6
7018	TF	6
3486	IGFBP3	6
6768	ST14	6
3980	LIG3	6
23539	SLC16A8	6
1608	DGKG	6
55867	SLC22A11	6
4835	NQO2	6
25870	SUMF2	6
3906	LALBA	6
121642	ALKBH2	6
10423	CDIPT	6
7046	TGFBR1	6
3082	HGF	6
50632	CALY	6
23460	ABCA6	6
26	AOC1	6
3339	HSPG2	6
5775	PTPN4	6
942	CD86	6
3284	HSD3B2	6
3357	HTR2B	6
818	CAMK2G	6
5048	PAFAH1B1	6
10280	SIGMAR1	6
8911	CACNA1I	6
941	CD80	6
8732	RNGTT	6
10096	ACTR3	6
9152	SLC6A5	6
25824	PRDX5	6
1441	CSF3R	6
9344	TAOK2	6
998	CDC42	6
2281	FKBP1B	6
6331	SCN5A	6
8480	RAE1	6
3274	HRH2	6
1595	CYP51A1	6
5149	PDE6H	6
1195	CLK1	5
2166	FAAH	5
1622	DBI	5
771	CA12	5
5327	PLAT	5
7374	UNG	5
18	ABAT	5
3816	KLK1	5
10109	ARPC2	5
6948	TCN2	5
60490	PPCDC	5
224	ALDH3A2	5
3593	IL12B	5
3965	LGALS9	5
5739	PTGIR	5
509	ATP5C1	5
131	ADH7	5
200931	SLC51A	5
3717	JAK2	5
2643	GCH1	5
9349	RPL23	5
983	CDK1	5
3035	HARS	5
5973	RENBP	5
4318	MMP9	5
1990	CELA1	5
140801	RPL10L	5
6399	TRAPPC2	5
6462	SHBG	5
823	CAPN1	5
9376	SLC22A8	5
94233	OPN4	5
7415	VCP	5
3998	LMAN1	5
4259	MGST3	5
778	CACNA1F	5
9356	SLC22A6	5
8639	AOC3	5
2904	GRIN2B	5
3140	MR1	5
351	APP	5
1021	CDK6	5
5770	PTPN1	5
6403	SELP	5
5422	POLA1	5
7035	TFPI	5
773	CACNA1A	5
650	BMP2	5
100	ADA	5
4544	MTNR1B	5
462	SERPINC1	5
4282	MIF	5
1646	AKR1C2	5
7852	CXCR4	5
695	BTK	5
2173	FABP7	5
3815	KIT	5
2664	GDI1	5
5538	PPT1	5
5037	PEBP1	5
5653	KLK6	5
2811	GP1BA	5
2152	F3	5
1520	CTSS	5
55	ACPP	5
4543	MTNR1A	5
279	AMY2A	5
5646	PRSS3	5
24145	PANX1	5
7150	TOP1	5
5313	PKLR	5
1431	CS	4
7919	DDX39B	4
6500	SKP1	4
10747	MASP2	4
90134	KCNH7	4
3479	IGF1	4
3562	IL3	4
5188	PET112	4
1462	VCAN	4
124	ADH1A	4
126003	TRAPPC5	4
382	ARF6	4
3780	KCNN1	4
57153	SLC44A2	4
1105	CHD1	4
1436	CSF1R	4
5860	QDPR	4
7846	TUBA1A	4
8704	B4GALT2	4
3956	LGALS1	4
7253	TSHR	4
2805	GOT1	4
6536	SLC6A9	4
10060	ABCC9	4
3163	HMOX2	4
3683	ITGAL	4
6275	S100A4	4
4524	MTHFR	4
8284	KDM5D	4
5029	P2RY2	4
7097	TLR2	4
240	ALOX5	4
51451	LCMT1	4
8399	PLA2G10	4
760	CA2	4
713	C1QB	4
1804	DPP6	4
1636	ACE	4
3551	IKBKB	4
2913	GRM3	4
4791	NFKB2	4
1548	CYP2A6	4
7367	UGT2B17	4
526	ATP6V1B2	4
51765		4
1803	DPP4	4
8879	SGPL1	4
5053	PAH	4
7057	THBS1	4
5054	SERPINE1	4
52	ACP1	4
2172	FABP6	4
57282	SLC4A10	4
4953	ODC1	4
54	ACP5	4
2745	GLRX	4
1723	DHODH	4
3764	KCNJ8	4
284904	SEC14L4	4
10268	RAMP3	4
586	BCAT1	4
4706	NDUFAB1	4
84706	GPT2	4
5243	ABCB1	4
846	CASR	4
815	CAMK2A	4
4363	ABCC1	4
1773	DNASE1	4
4668	NAGA	4
2260	FGFR1	4
1463	NCAN	3
5340	PLG	3
7001	PRDX2	3
7518	XRCC4	3
145553	MDP1	3
3482	IGF2R	3
127	ADH4	3
486	FXYD2	3
8566	PDXK	3
51056	LAP3	3
11253	MAN1B1	3
4883	NPR3	3
10267	RAMP1	3
2214	FCGR3A	3
134	ADORA1	3
7132	TNFRSF1A	3
30	ACAA1	3
1742	DLG4	3
6648	SOD2	3
9498	SLC4A8	3
10092	ARPC5	3
83747		3
5122	PCSK1	3
706	TSPO	3
3456	IFNB1	3
2534	FYN	3
218	ALDH3A1	3
27071	DAPP1	3
2935	GSPT1	3
1345	COX6C	3
23042	PDXDC1	3
7172	TPMT	3
5289	PIK3C3	3
2561	GABRB2	3
1555	CYP2B6	3
360203	GLT6D1	3
1891	ECH1	3
412	STS	3
5105	PCK1	3
58	ACTA1	3
350	APOH	3
8511		3
2717	GLA	3
1349	COX7B	3
4513	MT-CO2	3
6391	SDHC	3
6723	SRM	3
81551	STMN4	3
4179	CD46	3
781	CACNA2D1	3
6330	SCN4B	3
10206	TRIM13	3
361	AQP4	3
5230	PGK1	3
3326	HSP90AB1	3
5657	PRTN3	3
2357	FPR1	3
3628	INPP1	3
1392	CRH	3
10461	MERTK	3
3490	IGFBP7	3
51426	POLK	3
348	APOE	3
414308		3
1604	CD55	3
590	BCHE	3
487	ATP2A1	3
9266	CYTH2	3
11212	PROSC	3
847	CAT	3
54106	TLR9	3
30835	CD209	3
716	C1S	3
1351	COX8A	3
249	ALPL	3
27036	SIGLEC7	3
1491	CTH	3
712	C1QA	3
2752	GLUL	3
11144	DMC1	3
4817	NIT1	3
2254	FGF9	3
4537	MT-ND3	3
2205	FCER1A	3
2690	GHR	3
2671	GFER	3
119391	GSTO2	3
116444	GRIN3B	3
157	ADRBK2	3
6337	SCNN1A	3
3630	INS	3
4036	LRP2	3
1346	COX7A1	3
5300	PIN1	2
4233	MET	2
624	BDKRB2	2
55825	PECR	2
5130	PCYT1A	2
27	ABL2	2
1634	DCN	2
1043	CD52	2
6389	SDHA	2
4074	M6PR	2
3633	INPP5B	2
4709	NDUFB3	2
3567	IL5	2
6364	CCL20	2
3497		2
4629	MYH11	2
58485	TRAPPC1	2
11157	LSM6	2
3799	KIF5B	2
978	CDA	2
3690	ITGB3	2
3958	LGALS3	2
4321	MMP12	2
3290	HSD11B1	2
51	ACOX1	2
5708	PSMD2	2
966	CD59	2
6241	RRM2	2
1815	DRD4	2
2906	GRIN2D	2
3029	HAGH	2
2184	FAH	2
22820	COPG1	2
776	CACNA1D	2
4124	MAN2A1	2
5791	PTPRE	2
1459	CSNK2A2	2
2235	FECH	2
3691	ITGB4	2
2936	GSR	2
5092	PCBD1	2
1152	CKB	2
9377	COX5A	2
4536	MT-ND2	2
23173	METAP1	2
6383	SDC2	2
122553	TRAPPC6B	2
2287	FKBP3	2
4018	LPA	2
84444	DOT1L	2
831	CAST	2
5333	PLCD1	2
7372	UMPS	2
185	AGTR1	2
1066	CES1	2
2261	FGFR3	2
1003	CDH5	2
2674	GFRA1	2
32	ACACB	2
8724	SNX3	2
6135	RPL11	2
4882	NPR2	2
55163	PNPO	2
5604	MAP2K1	2
6733	SRPK2	2
2617	GARS	2
826	CAPNS1	2
3782	KCNN3	2
55256	ADI1	2
788	SLC25A20	2
6614	SIGLEC1	2
108	ADCY2	2
1621	DBH	2
4067	LYN	2
439	ASNA1	2
4751	NEK2	2
1429	CRYZ	2
6283	S100A12	2
23428	SLC7A8	2
6036	RNASE2	2
610	HCN2	2
4811	NID1	2
4320	MMP11	2
1632	ECI1	2
1544	CYP1A2	2
10007	GNPDA1	2
727	C5	2
5395	PMS2	2
2914	GRM4	2
54659		2
80332	ADAM33	2
2992	GYG1	2
10352	WARS2	2
5216	PFN1	2
5338	PLD2	2
122622	ADSSL1	2
563	AZGP1	2
6560	SLC12A4	2
3074	HEXB	2
79154	DHRS11	2
7454	WAS	2
5446	PON3	2
7407	VARS	2
8527	DGKD	2
5584	PRKCI	2
6390	SDHB	2
210	ALAD	2
2264	FGFR4	2
56729	RETN	2
914	CD2	2
6470	SHMT1	2
5009	OTC	2
1311	COMP	2
266629	SEC14L3	2
57468	SLC12A5	2
3702	ITK	2
6584	SLC22A5	2
6344	SCTR	2
634	CEACAM1	2
6783	SULT1E1	2
1020	CDK5	2
5050	PAFAH1B3	2
4048	LTA4H	2
6647	SOD1	2
9468	PCYT1B	2
6285	S100B	2
2618	GART	2
26330	GAPDHS	2
10465	PPIH	2
1551	CYP3A7	2
3363	HTR7	2
5228	PGF	2
3669	ISG20	2
814	CAMK4	2
6392	SDHD	2
124583	CANT1	2
8200	GDF5	2
1056	CEL	2
5210	PFKFB4	2
51121	RPL26L1	2
8647	ABCB11	2
221079	ARL5B	2
10667	FARS2	2
9900	SV2A	2
2057	EPOR	1
2026	ENO2	1
10097	ACTR2	1
9265	CYTH3	1
2938	GSTA1	1
8288	EPX	1
3735	KARS	1
4507	MTAP	1
6999	TDO2	1
336	APOA2	1
4199	ME1	1
7203	CCT3	1
38	ACAT1	1
23408	SIRT5	1
10105	PPIF	1
6559	SLC12A3	1
1656	DDX6	1
1438	CSF2RA	1
994	CDC25B	1
2263	FGFR2	1
1136	CHRNA3	1
3295	HSD17B4	1
553	AVPR1B	1
6850	SYK	1
7450	VWF	1
2875	GPT	1
9437	NCR1	1
270	AMPD1	1
7298	TYMS	1
5427	POLE2	1
35	ACADS	1
6401	SELE	1
57591	MKL1	1
5805	PTS	1
2554	GABRA1	1
6755	SSTR5	1
5836	PYGL	1
4023	LPL	1
123096	SLC25A29	1
4514	MT-CO3	1
162417	NAGS	1
6340	SCNN1G	1
51477	ISYNA1	1
1350	COX7C	1
2230	FDX1	1
8829	NRP1	1
2743	GLRB	1
5329	PLAUR	1
2582	GALE	1
16	AARS	1
10243	GPHN	1
135	ADORA2A	1
1513	CTSK	1
2135	EXTL2	1
100132285		1
5143	PDE4C	1
2194	FASN	1
301	ANXA1	1
3155	HMGCL	1
28960	DCPS	1
3614	IMPDH1	1
4843	NOS2	1
27306	HPGDS	1
116	ADCYAP1	1
6548	SLC9A1	1
159	ADSS	1
1340	COX6B1	1
22921	MSRB2	1
51166	AADAT	1
29881	NPC1L1	1
4311	MME	1
325	APCS	1
2475	MTOR	1
1848	DUSP6	1
11255	HRH3	1
1493	CTLA4	1
54677	CROT	1
587	BCAT2	1
6277	S100A6	1
50	ACO2	1
23564	DDAH2	1
9061	PAPSS1	1
5159	PDGFRB	1
27010	TPK1	1
2987	GUK1	1
4200	ME2	1
1281	COL3A1	1
4907	NT5E	1
90459	ERI1	1
3251	HPRT1	1
1515	CTSV	1
55902	ACSS2	1
6338	SCNN1B	1
2891	GRIA2	1
552	AVPR1A	1
269	AMHR2	1
5151	PDE8A	1
51181	DCXR	1
3157	HMGCS1	1
10863	ADAM28	1
8913	CACNA1G	1
10404	CPQ	1
79631	EFTUD1	1
2185	PTK2B	1
8722	CTSF	1
5217	PFN2	1
3376	IARS	1
7133	TNFRSF1B	1
4151	MB	1
7923	HSD17B8	1
5879	RAC1	1
1543	CYP1A1	1
3791	KDR	1
51520	LARS	1
27034	ACAD8	1
1615	DARS	1
7124	TNF	1
1327	COX4I1	1
10	NAT2	1
1135	CHRNA2	1
10266	RAMP2	1
6906	SERPINA7	1
6542	SLC7A2	1
56547	MMP26	1
5352	PLOD2	1
2798	GNRHR	1
3654	IRAK1	1
6009	RHEB	1
5295	PIK3R1	1
5837	PYGM	1
31	ACACA	1
64902	AGXT2	1
107	ADCY1	1
501	ALDH7A1	1
3176	HNMT	1
10380	BPNT1	1
5226	PGD	1
2911	GRM1	1
23621	BACE1	1
8029	CUBN	1
1401	CRP	1
2539	G6PD	1
8883	NAE1	1
5141	PDE4A	1
3855	KRT7	1
9340	GLP2R	1
8942	KYNU	1
6947	TCN1	1
471	ATIC	1
80834	TAS1R2	1
4191	MDH2	1
58478	ENOPH1	1
10135	NAMPT	1
4860	PNP	1
2266	FGG	1
11112	HIBADH	1
56267	CCBL2	1
435	ASL	1
1859	DYRK1A	1
25797	QPCT	1
5066	PAM	1
56655	POLE4	1
353	APRT	1
9123	SLC16A3	1
2170	FABP3	1
3685	ITGAV	1
113675	SDSL	1
7525	YES1	1
290	ANPEP	1
5464	PPA1	1
5306	PITPNA	1
5166	PDK4	1
6339	SCNN1D	1
2048	EPHB2	1
5979	RET	1
11096	ADAMTS5	1
7419	VDAC3	1
10840	ALDH1L1	1
5550	PREP	1
5723	PSPH	1
6513	SLC2A1	1
6335	SCN9A	1
2247	FGF2	1
7051	TGM1	1
1495	CTNNA1	1
8192	CLPP	1
5898	RALA	1
5691	PSMB3	1
410	ARSA	1
3294	HSD17B2	1
5747	PTK2	1
2779	GNAT1	1
883	CCBL1	1
3421	IDH3G	1
25	ABL1	1
358	AQP1	1
132	ADK	1
1160	CKMT2	1
8912	CACNA1H	1
6317	SERPINB3	1
4522	MTHFD1	1
4049	LTA	1
7314	UBB	1
53944	CSNK1G1	1
2180	ACSL1	1
1384	CRAT	1
2915	GRM5	1
53343	NUDT9	1
7317	UBA1	1
476	ATP1A1	1
8600	TNFSF11	1
1140	CHRNB1	1
7275	TUB	1
1432	MAPK14	1
5138	PDE2A	1
2742	GLRA2	1
10873	ME3	1
306	ANXA3	1
50484	RRM2B	1
1415	CRYBB2	1
56901	NDUFA4L2	1
10327	AKR1A1	1
9121	SLC16A5	1
779	CACNA1S	1
5055	SERPINB2	1
4809	NHP2L1	1
114771	PGLYRP3	1
2731	GLDC	1
2548	GAA	1
1814	DRD3	1
7284	TUFM	1
5690	PSMB2	1
1143	CHRNB4	1
3688	ITGB1	1
8654	PDE5A	1
875	CBS	1
1910	EDNRB	1
80854	SETD7	1
221	ALDH3B1	1
7357	UGCG	1
112399	EGLN3	1
6675	UAP1	1
373156	GSTK1	1
3559	IL2RA	1
54205	CYCS	1
6750	SST	1
4323	MMP14	1
5337	PLD1	1
9146	HGS	1
2246	FGF1	1
6564	SLC15A1	1
445	ASS1	1
3309	HSPA5	1
10914	PAPOLA	1
87769	GGACT	1
1198	CLK3	1
1594	CYP27B1	1
554	AVPR2	1
4677	NARS	1

## Sheet: Radix Aconiti
Entrez ID	Symbol	hitting times
5469	MED1	18
8648	NCOA1	18
8204	NRIP1	18
2101	ESRRA	18
5914	RARA	18
4985	OPRD1	17
190	NR0B1	17
9971	NR1H4	17
547	KIF1A	15
4988	OPRM1	15
4986	OPRK1	15
1135	CHRNA2	15
2912	GRM2	15
573	BAG1	15
55512	SMPD3	15
1269	CNR2	15
4987	OPRL1	14
2918	GRM8	14
1131	CHRM3	13
1143	CHRNB4	13
3002	GZMB	13
157	ADRBK2	13
7941	PLA2G7	13
6890	TAP1	13
5021	OXTR	13
375	ARF1	13
1129	CHRM2	13
54331	GNG2	13
1066	CES1	12
3312	HSPA8	12
10206	TRIM13	12
2770	GNAI1	12
7067	THRA	12
7068	THRB	12
7155	TOP2B	11
6256	RXRA	11
4625	MYH7	11
2099	ESR1	11
2100	ESR2	11
7153	TOP2A	11
3932	LCK	11
1374	CPT1A	11
5443	POMC	11
4158	MC2R	11
81027	TUBB1	10
10376	TUBA1B	10
5739	PTGIR	10
2110	ETFDH	10
1387	CREBBP	10
10499	NCOA2	10
5536	PPP5C	10
155	ADRB3	9
9429	ABCG2	9
6579	SLCO1A2	9
1268	CNR1	9
7421	VDR	9
6331	SCN5A	9
821	CANX	9
231	AKR1B1	9
5916	RARG	9
2357	FPR1	9
3553	IL1B	9
3065	HDAC1	9
28232	SLCO3A1	9
154	ADRB2	9
4543	MTNR1A	9
1382	CRABP2	8
7253	TSHR	8
2244	FGB	8
2740	GLP1R	8
59340	HRH4	8
127833	SYT2	8
4363	ABCC1	8
156	ADRBK1	8
3303	HSPA1A	8
5580	PRKCD	8
915	CD3D	8
367	AR	8
1141	CHRNB2	8
3973	LHCGR	8
5243	ABCB1	8
9344	TAOK2	8
1133	CHRM5	8
3360	HTR4	8
153	ADRB1	8
1909	EDNRA	8
6336	SCN10A	8
1132	CHRM4	8
1128	CHRM1	8
7846	TUBA1A	8
6752	SSTR2	8
2864	FFAR1	8
2168	FABP1	8
142	PARP1	8
1636	ACE	7
107	ADCY1	7
7272	TTK	7
291	SLC25A4	7
4791	NFKB2	7
4193	MDM2	7
799	CALCR	7
3274	HRH2	7
2914	GRM4	7
5957	RCVRN	7
100	ADA	7
2908	NR3C1	7
64805	P2RY12	7
5516	PPP2CB	7
9252	RPS6KA5	7
3146	HMGB1	7
5901	RAN	7
4087	SMAD2	7
2911	GRM1	7
6915	TBXA2R	7
5733	PTGER3	7
10249	GLYAT	7
6857	SYT1	7
4306	NR3C2	7
2288	FKBP4	7
3460	IFNGR2	7
2492	FSHR	7
7915	ALDH5A1	7
2692	GHRHR	7
6869	TACR1	7
7274	TTPA	7
6777	STAT5B	7
1329	COX5B	7
811	CALR	7
635	BHMT	7
186	AGTR2	7
5066	PAM	7
4312	MMP1	7
52	ACP1	7
347733	TUBB2B	7
920	CD4	7
3416	IDE	7
5338	PLD2	7
4790	NFKB1	7
9397	NMT2	7
4322	MMP13	7
3359	HTR3A	6
1591	CYP24A1	6
7040	TGFB1	6
3501		6
2516	NR5A1	6
2172	FABP6	6
2683	B4GALT1	6
3490	IGFBP7	6
4513	MT-CO2	5
3957	LGALS2	5
2149	F2R	5
4856	NOV	5
5465	PPARA	5
6565	SLC15A2	5
5126	PCSK2	5
8972	MGAM	5
1056	CEL	5
6195	RPS6KA1	5
1345	COX6C	5
3118	HLA-DQA2	5
820	CAMP	5
1349	COX7B	5
9377	COX5A	5
486	FXYD2	5
5020	OXT	5
3479	IGF1	5
196	AHR	5
1346	COX7A1	5
3174	HNF4G	4
6286	S100P	4
6257	RXRB	4
9759	HDAC4	4
6258	RXRG	4
5467	PPARD	4
5034	P4HB	4
1854	DUT	4
5707	PSMD1	4
3284	HSD3B2	4
51493	RTCB	4
1786	DNMT1	4
1350	COX7C	4
3276	PRMT1	4
382	ARF6	4
4642	MYO1D	4
1024	CDK8	4
1646	AKR1C2	4
1385	CREB1	4
3055	HCK	4
7535	ZAP70	4
10057	ABCC5	4
506	ATP5B	4
1327	COX4I1	4
5915	RARB	4
8435	SOAT2	4
1340	COX6B1	4
5468	PPARG	4
2235	FECH	4
5241	PGR	4
1499	CTNNB1	4
6273	S100A2	4
6646	SOAT1	4
8841	HDAC3	4
5530	PPP3CA	4
1351	COX8A	4
6095	RORA	4
3066	HDAC2	3
23541	SEC14L2	3
5594	MAPK1	3
8284	KDM5D	3
5599	MAPK8	3
5294	PIK3CG	3
1644	DDC	3
6714	SRC	3
9262	STK17B	3
7367	UGT2B17	3
81551	STMN4	3
2534	FYN	3
1727	CYB5R3	3
5602	MAPK10	3
3326	HSP90AB1	3
5518	PPP2R1A	3
2934	GSN	3
249	ALPL	3
5515	PPP2CA	3
8503	PIK3R3	3
5292	PIM1	3
213	ALB	3
5293	PIK3CD	3
1022	CDK7	3
5894	RAF1	3
3704	ITPA	3
3939	LDHA	2
6096	RORB	2
595	CCND1	2
3357	HTR2B	2
11315	PARK7	2
4716	NDUFB10	2
6531	SLC6A3	2
1025	CDK9	2
3628	INPP1	2
6822	SULT2A1	2
5566	PRKACA	2
23410	SIRT3	2
2212	FCGR2A	2
3725	JUN	2
7376	NR1H2	2
2213	FCGR2B	2
151	ADRA2B	2
26275	HIBCH	2
8856	NR1I2	2
7357	UGCG	2
8850	KAT2B	2
11188	NISCH	2
1813	DRD2	2
10062	NR1H3	2
152	ADRA2C	2
6532	SLC6A4	2
5170	PDPK1	2
3356	HTR2A	2
6578	SLCO2A1	2
7184	HSP90B1	2
5290	PIK3CA	2
3091	HIF1A	2
1381	CRABP1	2
513	ATP5D	2
3141	HLCS	2
2739	GLO1	2
150	ADRA2A	2
3480	IGF1R	2
931	MS4A1	2
10096	ACTR3	2
6571	SLC18A2	2
5460	POU5F1	2
6530	SLC6A2	2
51170	HSD17B11	2
3163	HMOX2	2
4544	MTNR1B	2
207	AKT1	2
2642	GCGR	2
6323	SCN1A	2
2885	GRB2	2
7157	TP53	2
834	CASP1	2
2104	ESRRG	2
6567	SLC16A2	2
6820	SULT2B1	2
476	ATP1A1	2
4547	MTTP	2
90411	MCFD2	2
8001	GLRA3	2
498	ATP5A1	2
4353	MPO	1
883	CCBL1	1
79784	MYH14	1
1990	CELA1	1
8911	CACNA1I	1
1144	CHRND	1
8288	EPX	1
6853	SYN1	1
5499	PPP1CA	1
3362	HTR6	1
217	ALDH2	1
983	CDK1	1
5787	PTPRB	1
5950	RBP4	1
3559	IL2RA	1
3459	IFNGR1	1
887	CCKBR	1
5295	PIK3R1	1
2162	F13A1	1
1621	DBH	1
1121	CHM	1
10092	ARPC5	1
3363	HTR7	1
9261	MAPKAPK2	1
5948	RBP2	1
7056	THBD	1
3643	INSR	1
2147	F2	1
6477	SIAH1	1
2893	GRIA4	1
84790	TUBA1C	1
1815	DRD4	1
5538	PPT1	1
147	ADRA1B	1
3558	IL2	1
3561	IL2RG	1
1803	DPP4	1
5624	PROC	1
1445	CSK	1
10863	ADAM28	1
7867	MAPKAPK3	1
3458	IFNG	1
6352	CCL5	1
351	APP	1
1509	CTSD	1
778	CACNA1F	1
373156	GSTK1	1
2742	GLRA2	1
7415	VCP	1
3676	ITGA4	1
2782	GNB1	1
1504	CTRB1	1
29924	EPN1	1
3674	ITGA2B	1
785	CACNB4	1
8913	CACNA1G	1
919	CD247	1
2081	ERN1	1
8573	CASK	1
4327	MMP19	1
9568	GABBR2	1
5562	PRKAA1	1
2811	GP1BA	1
148	ADRA1A	1
886	CCKAR	1
2561	GABRB2	1
1608	DGKG	1
200931	SLC51A	1
3627	CXCL10	1
1105	CHD1	1
5588	PRKCQ	1
6529	SLC6A1	1
4316	MMP7	1
5534	PPP3R1	1
4128	MAOA	1
912	CD1D	1
5144	PDE4D	1
7133	TNFRSF1B	1
2946	GSTM2	1
5053	PAH	1
7057	THBS1	1
1163	CKS1B	1
586	BCAT1	1
5142	PDE4B	1
2157	F8	1
3577	CXCR1	1
6713	SQLE	1
7150	TOP1	1
5627	PROS1	1
4129	MAOB	1
916	CD3E	1
2892	GRIA3	1
8803	SUCLA2	1
774	CACNA1B	1
57118	CAMK1D	1
8858	PROZ	1
2890	GRIA1	1
58	ACTA1	1
890	CCNA2	1
6844	VAMP2	1
2243	FGA	1
3760	KCNJ3	1
2944	GSTM1	1
290	ANPEP	1
5127	CDK16	1
6512	SLC1A7	1
4905	NSF	1
6715	SRD5A1	1
2778	GNAS	1
567	B2M	1
784	CACNB3	1
1760	DMPK	1
2160	F11	1
2182	ACSL4	1
2254	FGF9	1
43	ACHE	1
3762	KCNJ5	1
4018	LPA	1
10352	WARS2	1
4835	NQO2	1
8732	RNGTT	1
4803	NGF	1
208	AKT2	1
2554	GABRA1	1
5300	PIN1	1
6697	SPR	1
9970	NR1I3	1
146	ADRA1D	1
1814	DRD3	1
3708	ITPR1	1
3350	HTR1A	1
4320	MMP11	1
773	CACNA1A	1
2895	GRID2	1
4842	NOS1	1
5708	PSMD2	1
1634	DCN	1
3309	HSPA5	1
6500	SKP1	1
2556	GABRA3	1
9	NAT1	1
26	AOC1	1
6300	MAPK12	1
5621	PRNP	1
7852	CXCR4	1
5048	PAFAH1B1	1
5352	PLOD2	1
3784	KCNQ1	1
8467	SMARCA5	1
1019	CDK4	1
2555	GABRA2	1
3763	KCNJ6	1
5162	PDHB	1
3355	HTR1F	1
2475	MTOR	1
5860	QDPR	1
2153	F5	1
108	ADCY2	1
1816	DRD5	1
22949	PTGR1	1
10524	KAT5	1
6755	SSTR5	1
5584	PRKCI	1
9349	RPL23	1
3053	SERPIND1	1
2558	GABRA5	1
7166	TPH1	1
3358	HTR2C	1
2170	FABP3	1
6898	TAT	1
695	BTK	1
8644	AKR1C3	1
5269	SERPINB6	1
5685	PSMA4	1
30	ACAA1	1
3816	KLK1	1
5140	PDE3B	1
2900	GRIK4	1
118429	ANTXR2	1
5690	PSMB2	1
4191	MDH2	1
840	CASP7	1
3832	KIF11	1
3043	HBB	1
7525	YES1	1
1376	CPT2	1
917	CD3G	1
2629	GBA	1
2901	GRIK5	1
3351	HTR1B	1
6476	SI	1
771	CA12	1
2891	GRIA2	1
7419	VDAC3	1
5569	PKIA	1
1145	CHRNE	1
4069	LYZ	1
846	CASR	1
3352	HTR1D	1
3690	ITGB3	1
2935	GSPT1	1
1146	CHRNG	1
2263	FGFR2	1
3815	KIT	1
10226	PLIN3	1
2898	GRIK2	1
816	CAMK2B	1
909	CD1A	1
3764	KCNJ8	1
2557	GABRA4	1
6446	SGK1	1
509	ATP5C1	1
28639		1
89832	CHRFAM7A	1
2249	FGF4	1
1511	CTSG	1
9313	MMP20	1
7431	VIM	1
7453	WARS	1
1137	CHRNA4	1
5601	MAPK9	1
1610	DAO	1
23620	NTSR2	1
1543	CYP1A1	1
596	BCL2	1
23621	BACE1	1
6718	AKR1D1	1
9146	HGS	1
5244	ABCB4	1
2053	EPHX2	1
10280	SIGMAR1	1
2064	ERBB2	1
5947	RBP1	1
2158	F9	1
1859	DYRK1A	1
8986	RPS6KA4	1
6948	TCN2	1
8912	CACNA1H	1
3620	IDO1	1
3339	HSPG2	1
6833	ABCC8	1
6608	SMO	1
10109	ARPC2	1
3780	KCNN1	1
5149	PDE6H	1
7132	TNFRSF1A	1
3752	KCND3	1
2045	EPHA7	1
715	C1R	1
10013	HDAC6	1
6546	SLC8A1	1
6282	S100A11	1
6711	SPTBN1	1
23649	POLA2	1

## Sheet: Raidix Paeoniae Alba
Entrez ID	Symbol	hitting times
8648	NCOA1	50
8204	NRIP1	50
5914	RARA	50
6256	RXRA	49
190	NR0B1	48
5469	MED1	48
10499	NCOA2	48
6258	RXRG	47
7068	THRB	46
547	KIF1A	46
9971	NR1H4	45
1387	CREBBP	44
7067	THRA	44
6257	RXRB	44
2101	ESRRA	43
7421	VDR	43
5707	PSMD1	43
196	AHR	42
6095	RORA	41
5467	PPARD	41
1854	DUT	40
2516	NR5A1	40
5915	RARB	39
3276	PRMT1	39
2100	ESR2	39
7941	PLA2G7	38
5468	PPARG	38
5241	PGR	38
5020	OXT	37
5916	RARG	37
8841	HDAC3	37
3065	HDAC1	37
2099	ESR1	37
4625	MYH7	36
6195	RPS6KA1	36
10057	ABCC5	36
5948	RBP2	36
1786	DNMT1	35
5126	PCSK2	35
1374	CPT1A	35
6890	TAP1	35
7376	NR1H2	34
9759	HDAC4	33
10062	NR1H3	33
8856	NR1I2	33
3932	LCK	32
5465	PPARA	32
1024	CDK8	32
8503	PIK3R3	32
90411	MCFD2	31
1727	CYB5R3	31
3174	HNF4G	31
1499	CTNNB1	31
22949	PTGR1	28
5536	PPP5C	27
4642	MYO1D	26
6286	S100P	26
5742	PTGS1	26
2168	FABP1	26
5743	PTGS2	25
573	BAG1	25
6273	S100A2	25
1269	CNR2	24
5290	PIK3CA	23
6646	SOAT1	23
155	ADRB3	23
1645	AKR1C1	23
5034	P4HB	21
3312	HSPA8	21
6567	SLC16A2	21
8435	SOAT2	20
3141	HLCS	20
4306	NR3C2	20
3480	IGF1R	20
5294	PIK3CG	19
506	ATP5B	19
3055	HCK	18
1382	CRABP2	18
7155	TOP2B	18
5243	ABCB1	18
1760	DMPK	18
7157	TP53	18
6714	SRC	18
4322	MMP13	18
7153	TOP2A	18
2934	GSN	17
2110	ETFDH	17
347733	TUBB2B	17
1105	CHD1	17
81027	TUBB1	17
2104	ESRRG	17
51493	RTCB	17
23541	SEC14L2	17
367	AR	17
3066	HDAC2	16
8732	RNGTT	16
2213	FCGR2B	16
6323	SCN1A	16
1019	CDK4	16
2182	ACSL4	16
2770	GNAI1	16
7274	TTPA	16
4363	ABCC1	15
2908	NR3C1	15
945	CD33	15
1121	CHM	15
9262	STK17B	15
4087	SMAD2	14
4790	NFKB1	14
915	CD3D	14
231	AKR1B1	14
9970	NR1I3	14
4069	LYZ	14
8644	AKR1C3	13
1606	DGKA	13
6096	RORB	13
5739	PTGIR	13
7040	TGFB1	13
3704	ITPA	13
5947	RBP1	13
142	PARP1	13
154	ADRB2	12
586	BCAT1	12
8659	ALDH4A1	12
498	ATP5A1	12
4547	MTTP	12
3570	IL6R	12
6857	SYT1	12
10376	TUBA1B	12
81551	STMN4	12
1548	CYP2A6	12
3091	HIF1A	12
5292	PIM1	12
5319	PLA2G1B	12
5460	POU5F1	12
5293	PIK3CD	12
207	AKT1	12
79784	MYH14	11
7184	HSP90B1	11
7301	TYRO3	11
1591	CYP24A1	11
1022	CDK7	11
635	BHMT	11
208	AKT2	11
3416	IDE	11
9429	ABCG2	11
4312	MMP1	11
7150	TOP1	11
774	CACNA1B	11
3460	IFNGR2	11
90	ACVR1	10
5144	PDE4D	10
7915	ALDH5A1	10
153	ADRB1	10
291	SLC25A4	10
5602	MAPK10	10
6546	SLC8A1	10
3146	HMGB1	10
3553	IL1B	10
3118	HLA-DQA2	10
5732	PTGER2	10
2739	GLO1	10
4598	MVK	10
3360	HTR4	10
2697	GJA1	10
5737	PTGFR	10
1504	CTRB1	10
8850	KAT2B	10
7415	VCP	9
4049	LTA	9
7125	TNNC2	9
2288	FKBP4	9
3043	HBB	9
217	ALDH2	9
811	CALR	9
4985	OPRD1	9
9252	RPS6KA5	9
5731	PTGER1	9
920	CD4	9
513	ATP5D	9
5733	PTGER3	9
3725	JUN	9
52	ACP1	9
5599	MAPK8	9
2064	ERBB2	8
5048	PAFAH1B1	8
2339	FNTA	8
11315	PARK7	8
1644	DDC	8
3577	CXCR1	8
5901	RAN	8
1025	CDK9	8
51170	HSD17B11	8
5170	PDPK1	8
1948	EFNB2	8
5148	PDE6G	8
9349	RPL23	8
6898	TAT	8
3643	INSR	8
11188	NISCH	8
1128	CHRM1	8
6530	SLC6A2	8
8854	ALDH1A2	8
6777	STAT5B	7
58	ACTA1	7
6565	SLC15A2	7
1385	CREB1	7
23173	METAP1	7
8600	TNFSF11	7
1675	CFD	7
51564	HDAC7	7
3683	ITGAL	7
715	C1R	7
3762	KCNJ5	7
5621	PRNP	7
5708	PSMD2	7
10524	KAT5	7
2778	GNAS	7
5911	RAP2A	7
6329	SCN4A	7
5516	PPP2CB	7
4129	MAOB	7
5972	REN	7
1576	CYP3A4	7
2342	FNTB	7
2170	FABP3	7
9367	RAB9A	7
369	ARAF	7
7322	UBE2D2	7
5527	PPP2R5C	7
6331	SCN5A	7
4282	MIF	7
5894	RAF1	6
983	CDK1	6
7172	TPMT	6
1773	DNASE1	6
3845	KRAS	6
1508	CTSB	6
2	A2M	6
5320	PLA2G2A	6
25973	PARS2	6
5645	PRSS2	6
3689	ITGB2	6
6275	S100A4	6
1514	CTSL	6
6571	SLC18A2	6
5122	PCSK1	6
5875	RABGGTA	6
3326	HSP90AB1	6
5515	PPP2CA	6
249	ALPL	6
361	AQP4	6
1634	DCN	6
2534	FYN	6
83747		6
5876	RABGGTB	6
4193	MDM2	6
3992	FADS1	6
3156	HMGCR	6
6532	SLC6A4	6
831	CAST	6
27071	DAPP1	6
4057	LTF	6
2792	GNGT1	6
6017	RLBP1	6
5229	PGGT1B	6
5132	PDC	6
2006	ELN	6
780	DDR1	6
1436	CSF1R	6
6326	SCN2A	6
5973	RENBP	6
4986	OPRK1	6
146	ADRA1D	6
3980	LIG3	6
9734	HDAC9	5
9266	CYTH2	5
212	ALAS2	5
27306	HPGDS	5
2181	ACSL3	5
156	ADRBK1	5
7879	RAB7A	5
9588	PRDX6	5
5657	PRTN3	5
2638	GC	5
9227	LRAT	5
216	ALDH1A1	5
2642	GCGR	5
3303	HSPA1A	5
7442	TRPV1	5
9468	PCYT1B	5
6927	HNF1A	5
9453	GGPS1	5
10901	DHRS4	5
1588	CYP19A1	5
3265	HRAS	5
213	ALB	5
931	MS4A1	5
1363	CPE	5
632	BGLAP	5
5584	PRKCI	5
2224	FDPS	5
10863	ADAM28	5
3551	IKBKB	5
671	BPI	5
2864	FFAR1	5
4314	MMP3	5
5959	RDH5	5
6531	SLC6A3	5
5949	RBP3	5
148	ADRA1A	5
10206	TRIM13	4
1610	DAO	4
6820	SULT2B1	4
1848	DUSP6	4
7137	TNNI3	4
23410	SIRT3	4
11144	DMC1	4
4536	MT-ND2	4
2643	GCH1	4
1357	CPA1	4
1329	COX5B	4
8565	YARS	4
383	ARG1	4
9	NAT1	4
5196	PF4	4
6009	RHEB	4
5868	RAB5A	4
6336	SCN10A	4
127	ADH4	4
4887	NPY2R	4
246	ALOX15	4
2185	PTK2B	4
816	CAMK2B	4
6330	SCN4B	4
6010	RHO	4
218	ALDH3A1	4
9344	TAOK2	4
1392	CRH	4
10627	MYL12A	4
127833	SYT2	4
6143	RPL19	4
51109	RDH11	4
5224	PGAM2	4
10667	FARS2	4
150	ADRA2A	4
1462	VCAN	4
2244	FGB	4
7272	TTK	4
1909	EDNRA	4
5019	OXCT1	4
1509	CTSD	4
1147	CHUK	4
820	CAMP	4
59342	SCPEP1	4
4791	NFKB2	4
3630	INS	4
131	ADH7	4
54363	HAO1	4
2272	FHIT	4
3763	KCNJ6	4
140801	RPL10L	4
3047	HBG1	4
3958	LGALS3	4
4074	M6PR	4
94121	SYTL4	4
3562	IL3	4
124	ADH1A	4
1717	DHCR7	4
2782	GNB1	4
113675	SDSL	4
10226	PLIN3	4
6364	CCL20	4
5337	PLD1	4
2903	GRIN2A	4
1129	CHRM2	4
650	BMP2	4
8766	RAB11A	3
2166	FAAH	3
3973	LHCGR	3
7314	UBB	3
4809	NHP2L1	3
159	ADSS	3
3934	LCN2	3
7317	UBA1	3
2664	GDI1	3
596	BCL2	3
1280	COL2A1	3
8942	KYNU	3
54677	CROT	3
6844	VAMP2	3
6403	SELP	3
6271	S100A1	3
1131	CHRM3	3
87769	GGACT	3
3965	LGALS9	3
3274	HRH2	3
51056	LAP3	3
6579	SLCO1A2	3
7846	TUBA1A	3
5925	RB1	3
8284	KDM5D	3
2742	GLRA2	3
7124	TNF	3
1621	DBH	3
3760	KCNJ3	3
834	CASP1	3
1144	CHRND	3
3501		3
11157	LSM6	3
25824	PRDX5	3
5217	PFN2	3
2760	GM2A	3
23460	ABCA6	3
2906	GRIN2D	3
1072	CFL1	3
4988	OPRM1	3
54	ACP5	3
487	ATP2A1	3
25870	SUMF2	3
5228	PGF	3
1066	CES1	3
6135	RPL11	3
3034	HAL	3
7054	TH	3
51181	DCXR	3
410	ARSA	3
28232	SLCO3A1	3
4817	NIT1	3
111	ADCY5	3
3614	IMPDH1	3
2885	GRB2	3
4751	NEK2	3
6285	S100B	3
2212	FCGR2A	3
7386	UQCRFS1	3
55256	ADI1	3
5139	PDE3A	3
7419	VDAC3	3
6035	RNASE1	3
6578	SLCO2A1	3
5029	P2RY2	3
5770	PTPN1	3
7097	TLR2	3
7166	TPH1	3
2674	GFRA1	3
116443	GRIN3A	3
4047	LSS	3
5791	PTPRE	3
6868	ADAM17	3
4133	MAP2	3
54659		3
29924	EPN1	3
8399	PLA2G10	3
5518	PPP2R1A	3
528	ATP6V1C1	3
1445	CSK	3
3490	IGFBP7	3
10461	MERTK	3
840	CASP7	3
1495	CTNNA1	3
5530	PPP3CA	3
108	ADCY2	3
3654	IRAK1	3
4513	MT-CO2	3
200931	SLC51A	3
23649	POLA2	3
6822	SULT2A1	3
5265	SERPINA1	3
5216	PFN1	3
10247	HRSP12	3
788	SLC25A20	3
8200	GDF5	3
673	BRAF	3
4856	NOV	3
5594	MAPK1	3
8467	SMARCA5	3
1376	CPT2	3
1281	COL3A1	3
9146	HGS	3
4987	OPRL1	3
10988	METAP2	3
4835	NQO2	3
11253	MAN1B1	3
100	ADA	3
7367	UGT2B17	3
11255	HRH3	2
6476	SI	2
3690	ITGB3	2
5142	PDE4B	2
388	RHOB	2
1622	DBI	2
1312	COMT	2
1268	CNR1	2
1968	EIF2S3	2
4128	MAOA	2
6138	RPL15	2
11096	ADAMTS5	2
8001	GLRA3	2
5313	PKLR	2
43	ACHE	2
280	AMY2B	2
10975	UQCR11	2
4036	LRP2	2
4514	MT-CO3	2
6355	CCL8	2
1138	CHRNA5	2
5909	RAP1GAP	2
4729	NDUFV2	2
9377	COX5A	2
5898	RALA	2
6301	SARS	2
8604	SLC25A12	2
2938	GSTA1	2
1891	ECH1	2
54331	GNG2	2
107	ADCY1	2
773	CACNA1A	2
10268	RAMP3	2
2324	FLT4	2
1537	CYC1	2
1728	NQO1	2
471	ATIC	2
3938	LCT	2
5338	PLD2	2
5499	PPP1CA	2
54935	DUSP23	2
8883	NAE1	2
5729	PTGDR	2
7001	PRDX2	2
4190	MDH1	2
5021	OXTR	2
7275	TUB	2
4543	MTNR1A	2
1351	COX8A	2
2193	FARSA	2
10	NAT2	2
6500	SKP1	2
998	CDC42	2
2172	FABP6	2
3702	ITK	2
24145	PANX1	2
10455	ECI2	2
1431	CS	2
5567	PRKACB	2
6347	CCL2	2
6167	RPL37	2
4668	NAGA	2
2904	GRIN2B	2
51121	RPL26L1	2
3956	LGALS1	2
3777	KCNK3	2
23042	PDXDC1	2
3998	LMAN1	2
2671	GFER	2
191	AHCY	2
1327	COX4I1	2
2939	GSTA2	2
1349	COX7B	2
29796	UQCR10	2
3633	INPP5B	2
1021	CDK6	2
51305	KCNK9	2
9360	PPIG	2
966	CD59	2
79631	EFTUD1	2
51765		2
1043	CD52	2
1346	COX7A1	2
10105	PPIF	2
3780	KCNN1	2
4544	MTNR1B	2
3939	LDHA	2
6558	SLC12A2	2
7046	TGFBR1	2
1345	COX6C	2
4881	NPR1	2
1350	COX7C	2
4023	LPL	2
1003	CDH5	2
10096	ACTR3	2
5745	PTH1R	2
4284	MIP	2
5166	PDK4	2
526	ATP6V1B2	2
2935	GSPT1	2
1859	DYRK1A	2
2806	GOT2	2
4524	MTHFR	2
6948	TCN2	2
11212	PROSC	2
1441	CSF3R	2
5422	POLA1	2
7535	ZAP70	2
176	ACAN	2
7132	TNFRSF1A	2
1551	CYP3A7	2
23539	SLC16A8	2
5264	PHYH	2
5406	PNLIP	2
1608	DGKG	2
1491	CTH	2
94	ACVRL1	2
2879	GPX4	2
2912	GRM2	2
3486	IGFBP3	2
7384	UQCRC1	2
3292	HSD17B1	2
5950	RBP4	2
4842	NOS1	2
4179	CD46	2
2357	FPR1	2
1512	CTSH	2
5566	PRKACA	2
610	HCN2	2
51135	IRAK4	2
185	AGTR1	2
2571	GAD1	2
1520	CTSS	2
5244	ABCB4	2
1340	COX6B1	2
79751	SLC25A22	2
5520	PPP2R2A	2
7385	UQCRC2	2
54106	TLR9	2
818	CAMK2G	2
1311	COMP	2
5352	PLOD2	2
279	AMY2A	2
6718	AKR1D1	2
595	CCND1	2
5601	MAPK9	2
4067	LYN	2
26	AOC1	2
5501	PPP1CC	2
23643	LY96	2
2677	GGCX	2
112399	EGLN3	2
2235	FECH	2
375	ARF1	2
51727	CMPK1	2
1135	CHRNA2	2
57835	SLC4A5	2
5315	PKM	2
2645	GCK	2
2322	FLT3	2
23475	QPRT	2
7525	YES1	2
30	ACAA1	2
1163	CKS1B	2
3676	ITGA4	2
476	ATP1A1	2
10558	SPTLC1	2
3383	ICAM1	2
3957	LGALS2	2
27089	UQCRQ	2
7867	MAPKAPK3	2
486	FXYD2	2
1889	ECE1	2
4846	NOS3	2
6282	S100A11	2
4953	ODC1	2
7531	YWHAE	2
27	ABL2	2
1646	AKR1C2	2
5004	ORM1	1
51540	SCLY	1
4153	MBL2	1
94233	OPN4	1
2475	MTOR	1
6723	SRM	1
6278	S100A7	1
51611	DPH5	1
51091	SEPSECS	1
775	CACNA1C	1
2321	FLT1	1
4836	NMT1	1
875	CBS	1
8879	SGPL1	1
64805	P2RY12	1
1195	CLK1	1
2157	F8	1
5836	PYGL	1
3140	MR1	1
7448	VTN	1
79154	DHRS11	1
3417	IDH1	1
7919	DDX39B	1
5888	RAD51	1
5694	PSMB6	1
51166	AADAT	1
5143	PDE4C	1
26330	GAPDHS	1
90134	KCNH7	1
7454	WAS	1
2147	F2	1
55312	RFK	1
1208	CLPS	1
1136	CHRNA3	1
3554	IL1R1	1
3350	HTR1A	1
5573	PRKAR1A	1
1360	CPB1	1
8724	SNX3	1
815	CAMK2A	1
5580	PRKCD	1
162417	NAGS	1
23408	SIRT5	1
4629	MYH11	1
3563	IL3RA	1
51477	ISYNA1	1
5979	RET	1
3561	IL2RG	1
2913	GRM3	1
116444	GRIN3B	1
4946	OAZ1	1
3482	IGF2R	1
23464	GCAT	1
50814	NSDHL	1
6853	SYN1	1
6897	TARS	1
79896	THNSL1	1
2977	GUCY1A2	1
994	CDC25B	1
8858	PROZ	1
57665	RDH14	1
3355	HTR1F	1
1381	CRABP1	1
10544	PROCR	1
1511	CTSG	1
3284	HSD3B2	1
6446	SGK1	1
41	ASIC1	1
60490	PPCDC	1
6548	SLC9A1	1
887	CCKBR	1
10266	RAMP2	1
890	CCNA2	1
387	RHOA	1
64802	NMNAT1	1
1584	CYP11B1	1
2548	GAA	1
2155	F7	1
5096	PCCB	1
5444	PON1	1
2153	F5	1
56267	CCBL2	1
8911	CACNA1I	1
55867	SLC22A11	1
7465	WEE1	1
27036	SIGLEC7	1
55034	MOCOS	1
8288	EPX	1
7436	VLDLR	1
4233	MET	1
5860	QDPR	1
1017	CDK2	1
4124	MAN2A1	1
5127	CDK16	1
6751	SSTR1	1
10038	PARP2	1
301	ANXA1	1
3339	HSPG2	1
8671	SLC4A4	1
55869	HDAC8	1
9340	GLP2R	1
8803	SUCLA2	1
2932	GSK3B	1
2048	EPHB2	1
6608	SMO	1
5340	PLG	1
10914	PAPOLA	1
2905	GRIN2C	1
4326	MMP17	1
206358	SLC36A1	1
3778	KCNMA1	1
3569	IL6	1
189	AGXT	1
909	CD1A	1
5653	KLK6	1
2936	GSR	1
211	ALAS1	1
1438	CSF2RA	1
417	ART1	1
5577	PRKAR2B	1
28960	DCPS	1
2752	GLUL	1
3815	KIT	1
1215	CMA1	1
445	ASS1	1
917	CD3G	1
5879	RAC1	1
51426	POLK	1
51	ACOX1	1
7133	TNFRSF1B	1
5095	PCCA	1
27095	TRAPPC3	1
4316	MMP7	1
8527	DGKD	1
634	CEACAM1	1
8986	RPS6KA4	1
9376	SLC22A8	1
727	C5	1
7056	THBD	1
83884	SLC25A2	1
4860	PNP	1
826	CAPNS1	1
2940	GSTA3	1
5159	PDGFRB	1
1991	ELANE	1
590	BCHE	1
3906	LALBA	1
9356	SLC22A6	1
22921	MSRB2	1
10939	AFG3L2	1
124454	EARS2	1
683	BST1	1
598	BCL2L1	1
941	CD80	1
3791	KDR	1
2947	GSTM3	1
567	B2M	1
942	CD86	1
1586	CYP17A1	1
4035	LRP1	1
336	APOA2	1
8513	LIPF	1
3781	KCNN2	1
2081	ERN1	1
10092	ARPC5	1
5627	PROS1	1
3418	IDH2	1
1738	DLD	1
714	C1QC	1
629	CFB	1
8029	CUBN	1
63826	SRR	1
3251	HPRT1	1
4323	MMP14	1
56547	MMP26	1
51128	SAR1B	1
4048	LTA4H	1
6609	SMPD1	1
1815	DRD4	1
6261	RYR1	1
2346	FOLH1	1
3784	KCNQ1	1
3067	HDC	1
3351	HTR1B	1
10327	AKR1A1	1
916	CD3E	1
1120	CHKB	1
833	CARS	1
7276	TTR	1
7018	TF	1
1585	CYP11B2	1
5588	PRKCQ	1
1455	CSNK1G2	1
6470	SHMT1	1
3352	HTR1D	1
6850	SYK	1
2918	GRM8	1
57282	SLC4A10	1
262	AMD1	1
4258	MGST2	1
10846	PDE10A	1
3157	HMGCS1	1
8704	B4GALT2	1
5787	PTPRB	1
1020	CDK5	1
80150	ASRGL1	1
3752	KCND3	1
9498	SLC4A8	1
3620	IDO1	1
4852	NPY	1
2280	FKBP1A	1
57153	SLC44A2	1
2158	F9	1
6507	SLC1A3	1
695	BTK	1
435	ASL	1
84706	GPT2	1
79001	VKORC1	1
119391	GSTO2	1
7371	UCK2	1
5156	PDGFRA	1
4320	MMP11	1
3172	HNF4A	1
54210	TREM1	1
2159	F10	1
760	CA2	1
6328	SCN3A	1
4947	OAZ2	1
331	XIAP	1
64902	AGXT2	1
9963	SLC23A1	1
706	TSPO	1
65061	CDK15	1
3454	IFNAR1	1
55163	PNPO	1
11034	DSTN	1
6300	MAPK12	1
6648	SOD2	1
140465	MYL6B	1
5140	PDE3B	1
27284	SULT1B1	1
5047	PAEP	1
5834	PYGB	1
23169	SLC35D1	1
4537	MT-ND3	1
6441	SFTPD	1
5471	PPAT	1
5321	PLA2G4A	1
204	AK2	1
3816	KLK1	1
120227	CYP2R1	1
373156	GSTK1	1
7010	TEK	1
1181	CLCN2	1
1198	CLK3	1
5579	PRKCB	1
4706	NDUFAB1	1
9836	LCMT2	1
132	ADK	1
4843	NOS2	1
2805	GOT1	1
1513	CTSK	1
3249	HPN	1
10188	TNK2	1
8972	MGAM	1
1555	CYP2B6	1
55512	SMPD3	1
6277	S100A6	1
2098	ESD	1
10267	RAMP1	1
3856	KRT8	1
2617	GARS	1
58478	ENOPH1	1
1950	EGF	1
26275	HIBCH	1
7453	WARS	1
5296	PIK3R2	1
670	BPHL	1
57026	PDXP	1
1742	DLG4	1
5535	PPP3R2	1
1990	CELA1	1
28639		1
5832	ALDH18A1	1
6647	SOD1	1
3615	IMPDH2	1
1632	ECI1	1
1493	CTLA4	1
290	ANPEP	1
10295	BCKDK	1
5624	PROC	1
5569	PKIA	1
8511		1
351	APP	1
10383	TUBB4B	1
3458	IFNG	1
56605	ERO1LB	1
8566	PDXK	1
5538	PPT1	1
112398	EGLN2	1
3263	HPX	1
5446	PON3	1
10382	TUBB4A	1
1439	CSF2RB	1
1938	EEF2	1
293	SLC25A6	1
1573	CYP2J2	1
6529	SLC6A1	1
3163	HMOX2	1
5690	PSMB2	1
1132	CHRM4	1
4191	MDH2	1
1577	CYP3A5	1
51520	LARS	1
776	CACNA1D	1
587	BCAT2	1
5300	PIN1	1
5775	PTPN4	1
883	CCBL1	1
57468	SLC12A5	1
15	AANAT	1
2057	EPOR	1
3590	IL11RA	1
10109	ARPC2	1
90459	ERI1	1
2944	GSTM1	1
2045	EPHA7	1
157	ADRBK2	1
358	AQP1	1
51067	YARS2	1
6554	SLC10A1	1
783	CACNB2	1
9261	MAPKAPK2	1
5163	PDK1	1
2911	GRM1	1
360203	GLT6D1	1
10864	SLC22A7	1
7263	TST	1
5306	PITPNA	1
3456	IFNB1	1
501	ALDH7A1	1
2692	GHRHR	1
6584	SLC22A5	1
1140	CHRNB1	1
8722	CTSF	1
1545	CYP1B1	1
2978	GUCA1A	1
5747	PTK2	1
64087	MCCC2	1
7389	UROD	1
10747	MASP2	1
3706	ITPKA	1
1656	DDX6	1
10352	WARS2	1
3593	IL12B	1
2512	FTL	1
3290	HSD11B1	1
3782	KCNN3	1
51478	HSD17B7	1
10465	PPIH	1
3717	JAK2	1
4811	NID1	1
2287	FKBP3	1
523	ATP6V1A	1
1910	EDNRB	1
5188	PET112	1
9945	GFPT2	1
221079	ARL5B	1
4882	NPR2	1
5479	PPIB	1
10013	HDAC6	1
3739	KCNA4	1
4319	MMP10	1
54583	EGLN1	1
9371	KIF3B	1
53944	CSNK1G1	1
5646	PRSS3	1
5644	PRSS1	1
2740	GLP1R	1
7374	UNG	1
55627	SMPD4	1
1716	DGUOK	1
36	ACADSB	1
1145	CHRNE	1
50	ACO2	1

## Sheet: Radix Astragali
Entrez ID	Symbol	hitting times
8648	NCOA1	33
8204	NRIP1	33
5469	MED1	33
5914	RARA	32
10499	NCOA2	32
190	NR0B1	31
3932	LCK	31
9971	NR1H4	31
1387	CREBBP	30
5536	PPP5C	28
2101	ESRRA	24
231	AKR1B1	24
196	AHR	23
6256	RXRA	22
547	KIF1A	22
2099	ESR1	22
3065	HDAC1	21
6890	TAP1	21
573	BAG1	21
7941	PLA2G7	21
6095	RORA	21
3276	PRMT1	21
367	AR	21
1022	CDK7	21
7067	THRA	21
7421	VDR	21
10057	ABCC5	21
1786	DNMT1	20
6195	RPS6KA1	20
5241	PGR	19
2516	NR5A1	19
4087	SMAD2	19
8503	PIK3R3	19
7068	THRB	19
3725	JUN	19
4306	NR3C2	19
1382	CRABP2	18
6258	RXRG	18
4790	NFKB1	18
1727	CYB5R3	18
8435	SOAT2	18
51493	RTCB	18
1854	DUT	18
1024	CDK8	17
4193	MDM2	17
1374	CPT1A	17
4642	MYO1D	17
1499	CTNNB1	17
2100	ESR2	17
1269	CNR2	17
6646	SOAT1	17
5707	PSMD1	17
4625	MYH7	17
5020	OXT	17
5126	PCSK2	16
3146	HMGB1	16
2934	GSN	16
2288	FKBP4	16
3312	HSPA8	16
2168	FABP1	16
811	CALR	16
920	CD4	15
347733	TUBB2B	15
291	SLC25A4	15
2908	NR3C1	15
7274	TTPA	15
4312	MMP1	15
3416	IDE	15
4322	MMP13	15
9252	RPS6KA5	15
5034	P4HB	15
635	BHMT	15
5901	RAN	15
915	CD3D	15
7915	ALDH5A1	15
3460	IFNGR2	15
52	ACP1	15
11315	PARK7	15
6565	SLC15A2	15
2244	FGB	14
5515	PPP2CA	14
6857	SYT1	14
6777	STAT5B	14
11188	NISCH	14
7155	TOP2B	14
5516	PPP2CB	14
100	ADA	14
5468	PPARG	14
5460	POU5F1	14
506	ATP5B	14
3174	HNF4G	14
7153	TOP2A	14
7040	TGFB1	14
8841	HDAC3	14
5894	RAF1	14
1019	CDK4	14
6567	SLC16A2	13
79784	MYH14	13
1329	COX5B	13
10096	ACTR3	13
1121	CHM	13
200931	SLC51A	13
6257	RXRB	13
5594	MAPK1	13
6286	S100P	13
6273	S100A2	13
118429	ANTXR2	12
1543	CYP1A1	12
2110	ETFDH	12
6714	SRC	12
1591	CYP24A1	12
6323	SCN1A	12
5292	PIM1	12
4547	MTTP	12
7846	TUBA1A	12
3303	HSPA1A	12
4791	NFKB2	12
1385	CREB1	12
10226	PLIN3	12
7367	UGT2B17	11
486	FXYD2	11
2104	ESRRG	11
81027	TUBB1	11
9262	STK17B	11
7376	NR1H2	11
476	ATP1A1	11
213	ALB	11
9970	NR1I3	11
5602	MAPK10	11
5530	PPP3CA	11
3501		11
5465	PPARA	11
3704	ITPA	11
1072	CFL1	11
8284	KDM5D	11
290	ANPEP	11
5599	MAPK8	11
10524	KAT5	11
3055	HCK	11
207	AKT1	11
5467	PPARD	10
7525	YES1	10
595	CCND1	10
4513	MT-CO2	10
2534	FYN	10
7133	TNFRSF1B	10
2064	ERBB2	10
3118	HLA-DQA2	10
1646	AKR1C2	10
58	ACTA1	10
1346	COX7A1	10
5290	PIK3CA	10
2172	FABP6	10
208	AKT2	10
249	ALPL	10
9377	COX5A	10
7157	TP53	10
5352	PLOD2	10
1349	COX7B	10
1345	COX6C	10
9146	HGS	10
7132	TNFRSF1A	9
1350	COX7C	9
1351	COX8A	9
8732	RNGTT	9
6096	RORB	9
6564	SLC15A1	9
4514	MT-CO3	9
2235	FECH	9
2891	GRIA2	9
1340	COX6B1	9
3141	HLCS	9
4069	LYZ	9
1327	COX4I1	9
156	ADRBK1	8
1956	EGFR	8
10062	NR1H3	8
5916	RARG	8
23541	SEC14L2	8
820	CAMP	8
5915	RARB	8
3973	LHCGR	8
5948	RBP2	8
3091	HIF1A	8
4988	OPRM1	7
3553	IL1B	7
9429	ABCG2	7
4987	OPRL1	7
7535	ZAP70	7
383	ARG1	7
1376	CPT2	7
498	ATP5A1	7
5170	PDPK1	7
2912	GRM2	7
8467	SMARCA5	7
4985	OPRD1	7
4986	OPRK1	7
154	ADRB2	7
3939	LDHA	7
2770	GNAI1	7
3284	HSD3B2	7
5021	OXTR	7
5294	PIK3CG	7
1144	CHRND	7
5293	PIK3CD	7
513	ATP5D	7
7184	HSP90B1	7
155	ADRB3	6
6647	SOD1	6
26275	HIBCH	6
9349	RPL23	6
1147	CHUK	6
10206	TRIM13	6
1135	CHRNA2	6
6898	TAT	6
10376	TUBA1B	6
1025	CDK9	6
23410	SIRT3	6
3480	IGF1R	6
834	CASP1	6
3066	HDAC2	6
1268	CNR1	6
1555	CYP2B6	6
2739	GLO1	5
157	ADRBK2	5
153	ADRB1	5
2212	FCGR2A	5
8856	NR1I2	5
2904	GRIN2B	5
6822	SULT2A1	5
8850	KAT2B	5
81551	STMN4	5
1644	DDC	5
840	CASP7	5
3360	HTR4	5
6578	SLCO2A1	4
9759	HDAC4	4
2185	PTK2B	4
10109	ARPC2	4
6820	SULT2B1	4
6470	SHMT1	4
2321	FLT1	4
4158	MC2R	4
83884	SLC25A2	4
2261	FGFR3	4
10105	PPIF	4
7317	UBA1	4
435	ASL	4
3292	HSD17B1	4
8001	GLRA3	4
3326	HSP90AB1	4
1140	CHRNB1	4
2885	GRB2	4
4047	LSS	4
586	BCAT1	4
4191	MDH2	4
7150	TOP1	4
9945	GFPT2	3
3043	HBB	3
5567	PRKACB	3
162417	NAGS	3
3417	IDH1	3
2213	FCGR2B	3
1134	CHRNA1	3
3735	KARS	3
1105	CHD1	3
2642	GCGR	3
1594	CYP27B1	3
1146	CHRNG	3
5743	PTGS2	3
8879	SGPL1	3
471	ATIC	3
445	ASS1	3
16	AARS	3
8644	AKR1C3	3
6462	SHBG	3
6897	TARS	3
51166	AADAT	3
1145	CHRNE	3
6723	SRM	3
51477	ISYNA1	3
7284	TUFM	3
2918	GRM8	3
5144	PDE4D	3
2629	GBA	3
1066	CES1	3
8566	PDXK	3
79896	THNSL1	3
51564	HDAC7	3
4524	MTHFR	3
7919	DDX39B	3
3614	IMPDH1	3
2935	GSPT1	3
64902	AGXT2	3
6472	SHMT2	3
1312	COMT	3
509	ATP5C1	3
2617	GARS	3
5471	PPAT	3
2224	FDPS	3
715	C1R	3
142	PARP1	3
191	AHCY	3
90	ACVR1	3
883	CCBL1	2
2182	ACSL4	2
2280	FKBP1A	2
50	ACO2	2
54677	CROT	2
79154	DHRS11	2
3053	SERPIND1	2
54659		2
695	BTK	2
4049	LTA	2
1938	EEF2	2
5054	SERPINE1	2
1622	DBI	2
3845	KRAS	2
443	ASPA	2
1503	CTPS1	2
714	C1QC	2
23649	POLA2	2
833	CARS	2
2778	GNAS	2
5518	PPP2R1A	2
5832	ALDH18A1	2
2243	FGA	2
538	ATP7A	2
23464	GCAT	2
212	ALAS2	2
5868	RAB5A	2
8942	KYNU	2
4809	NHP2L1	2
64802	NMNAT1	2
5836	PYGL	2
1615	DARS	2
4835	NQO2	2
79631	EFTUD1	2
56267	CCBL2	2
2742	GLRA2	2
5230	PGK1	2
1548	CYP2A6	2
217	ALDH2	2
18	ABAT	2
1356	CP	2
108	ADCY2	2
38	ACAT1	2
57026	PDXP	2
5313	PKLR	2
6301	SARS	2
3630	INS	2
4677	NARS	2
2805	GOT1	2
4709	NDUFB3	2
6519	SLC3A1	2
2272	FHIT	2
983	CDK1	2
771	CA12	2
2357	FPR1	2
713	C1QB	2
2098	ESD	2
51170	HSD17B11	2
2731	GLDC	2
3815	KIT	2
1719	DHFR	2
2618	GART	2
3628	INPP1	2
5091	PC	2
5446	PON3	2
931	MS4A1	2
587	BCAT2	2
84706	GPT2	2
60482	SLC5A7	2
122622	ADSSL1	2
1021	CDK6	2
2	A2M	2
3290	HSD11B1	2
5499	PPP1CA	2
387	RHOA	2
1491	CTH	2
4057	LTF	2
6403	SELP	2
5140	PDE3B	2
2193	FARSA	2
211	ALAS1	2
5729	PTGDR	2
5925	RB1	2
145553	MDP1	2
3035	HARS	2
189	AGXT	2
7415	VCP	2
10606	PAICS	2
1056	CEL	2
1441	CSF3R	2
6783	SULT1E1	2
25824	PRDX5	2
4048	LTA4H	2
55902	ACSS2	2
7454	WAS	2
382	ARF6	2
5300	PIN1	2
1738	DLD	2
25870	SUMF2	2
4363	ABCC1	2
11253	MAN1B1	2
6275	S100A4	2
528	ATP6V1C1	2
6927	HNF1A	2
65263	PYCRL	2
4942	OAT	2
43	ACHE	2
5009	OTC	2
204	AK2	2
5236	PGM1	2
7852	CXCR4	2
3376	IARS	2
3593	IL12B	2
5243	ABCB1	2
7431	VIM	2
3029	HAGH	2
4953	ODC1	2
875	CBS	2
1580	CYP4B1	2
132	ADK	2
51305	KCNK9	1
716	C1S	1
10249	GLYAT	1
650	BMP2	1
5534	PPP3R1	1
1991	ELANE	1
55312	RFK	1
3577	CXCR1	1
2792	GNGT1	1
4130	MAP1A	1
1455	CSNK1G2	1
10390	CEPT1	1
325	APCS	1
790	CAD	1
2205	FCER1A	1
51268	PIPOX	1
1384	CRAT	1
4946	OAZ1	1
7046	TGFBR1	1
350	APOH	1
55512	SMPD3	1
57118	CAMK1D	1
6390	SDHB	1
57468	SLC12A5	1
51540	SCLY	1
27036	SIGLEC7	1
4318	MMP9	1
412	STS	1
6626	SNRPA	1
23042	PDXDC1	1
7125	TNNC2	1
4817	NIT1	1
439	ASNA1	1
5911	RAP2A	1
2674	GFRA1	1
2643	GCH1	1
336	APOA2	1
4200	ME2	1
2740	GLP1R	1
51611	DPH5	1
6336	SCN10A	1
10988	METAP2	1
5047	PAEP	1
206358	SLC36A1	1
2215	FCGR3B	1
8411	EEA1	1
3418	IDH2	1
2152	F3	1
4311	MME	1
6399	TRAPPC2	1
6541	SLC7A1	1
51091	SEPSECS	1
23446	SLC44A1	1
2475	MTOR	1
292	SLC25A5	1
5645	PRSS2	1
65078	RTN4R	1
10039	PARP3	1
1551	CYP3A7	1
10247	HRSP12	1
5621	PRNP	1
55	ACPP	1
360203	GLT6D1	1
5408	PNLIPRP2	1
91703	ACY3	1
6261	RYR1	1
10873	ME3	1
54	ACP5	1
8604	SLC25A12	1
2264	FGFR4	1
2671	GFER	1
148	ADRA1A	1
5580	PRKCD	1
2806	GOT2	1
1103	CHAT	1
1116	CHI3L1	1
10268	RAMP3	1
6135	RPL11	1
95	ACY1	1
5319	PLA2G1B	1
671	BPI	1
2879	GPX4	1
4967	OGDH	1
475	ATOX1	1
113675	SDSL	1
1537	CYC1	1
5950	RBP4	1
58190	CTDSP1	1
7416	VDAC1	1
11255	HRH3	1
23428	SLC7A8	1
6389	SDHA	1
5464	PPA1	1
3497		1
6545	SLC7A4	1
23475	QPRT	1
9468	PCYT1B	1
2743	GLRB	1
229	ALDOB	1
9344	TAOK2	1
29796	UQCR10	1
5228	PGF	1
185	AGTR1	1
4035	LRP1	1
7385	UQCRC2	1
51056	LAP3	1
57505	AARS2	1
444	ASPH	1
10165	SLC25A13	1
4316	MMP7	1
2266	FGG	1
55034	MOCOS	1
6331	SCN5A	1
2571	GAD1	1
2760	GM2A	1
2905	GRIN2C	1
7099	TLR4	1
6505	SLC1A1	1
57153	SLC44A2	1
80332	ADAM33	1
8399	PLA2G10	1
5985	RFC5	1
8513	LIPF	1
462	SERPINC1	1
5315	PKM	1
150	ADRA2A	1
7384	UQCRC1	1
55699	IARS2	1
5162	PDHB	1
5320	PLA2G2A	1
6335	SCN9A	1
2260	FGFR1	1
30835	CD209	1
1608	DGKG	1
5834	PYGB	1
6560	SLC12A4	1
9061	PAPSS1	1
51181	DCXR	1
3643	INSR	1
27089	UQCRQ	1
4836	NMT1	1
2214	FCGR3A	1
9152	SLC6A5	1
51	ACOX1	1
5161	PDHA2	1
4314	MMP3	1
63826	SRR	1
2717	GLA	1
51121	RPL26L1	1
7386	UQCRFS1	1
2939	GSTA2	1
6446	SGK1	1
10	NAT2	1
1656	DDX6	1
51706	CYB5R1	1
358	AQP1	1
9	NAT1	1
5690	PSMB2	1
3456	IFNB1	1
1728	NQO1	1
440	ASNS	1
2027	ENO3	1
64100	ELSPBP1	1
2779	GNAT1	1
570	BAAT	1
23460	ABCA6	1
3067	HDC	1
146	ADRA1D	1
10327	AKR1A1	1
2149	F2R	1
414308		1
4883	NPR3	1
111	ADCY5	1
6364	CCL20	1
124454	EARS2	1
94	ACVRL1	1
1445	CSK	1
1392	CRH	1
28960	DCPS	1
51128	SAR1B	1
6392	SDHD	1
9588	PRDX6	1
7057	THBS1	1
55256	ADI1	1
2006	ELN	1
4522	MTHFD1	1
80150	ASRGL1	1
1576	CYP3A4	1
1163	CKS1B	1
1119	CHKA	1
116444	GRIN3B	1
4258	MGST2	1
5210	PFKFB4	1
6010	RHO	1
1120	CHKB	1
4852	NPY	1
5657	PRTN3	1
2639	GCDH	1
92292	GLYATL1	1
3708	ITPR1	1
6579	SLCO1A2	1
5406	PNLIP	1
80736	SLC44A4	1
1462	VCAN	1
7276	TTR	1
55163	PNPO	1
28232	SLCO3A1	1
3757	KCNH2	1
369	ARAF	1
1804	DPP6	1
107	ADCY1	1
54963	UCKL1	1
4706	NDUFAB1	1
7134	TNNC1	1
280	AMY2B	1
2254	FGF9	1
5566	PRKACA	1
55349	CHDH	1
6566	SLC16A1	1
11212	PROSC	1
4598	MVK	1
4842	NOS1	1
2940	GSTA3	1
55157	DARS2	1
3938	LCT	1
1152	CKB	1
1675	CFD	1
7018	TF	1
712	C1QA	1
624	BDKRB2	1
4803	NGF	1
1081	CGA	1
4947	OAZ2	1
10558	SPTLC1	1
3098	HK1	1
2819	GPD1	1
3482	IGF2R	1
3760	KCNJ3	1
7298	TYMS	1
1208	CLPS	1
5340	PLG	1
11157	LSM6	1
8200	GDF5	1
94233	OPN4	1
51520	LARS	1
7314	UBB	1
8858	PROZ	1
8883	NAE1	1
7123	CLEC3B	1
1773	DNASE1	1
9120	SLC16A6	1
5739	PTGIR	1
1595	CYP51A1	1
6869	TACR1	1
58478	ENOPH1	1
3762	KCNJ5	1
1968	EIF2S3	1
23643	LY96	1
1281	COL3A1	1
914	CD2	1
1717	DHCR7	1
6329	SCN4A	1
56605	ERO1LB	1
1859	DYRK1A	1
7322	UBE2D2	1
941	CD80	1
4548	MTR	1
147	ADRA1B	1
5226	PGD	1
21	ABCA3	1
6391	SDHC	1
1588	CYP19A1	1
994	CDC25B	1
942	CD86	1
5104	SERPINA5	1
6546	SLC8A1	1
1787	TRDMT1	1
5130	PCYT1A	1
7372	UMPS	1
6535	SLC6A8	1
3763	KCNJ6	1
6608	SMO	1
5745	PTH1R	1
799	CALCR	1
1495	CTNNA1	1
1586	CYP17A1	1
540	ATP7B	1
3716	JAK1	1
384	ARG2	1
2938	GSTA1	1
6584	SLC22A5	1
1160	CKMT2	1
5653	KLK6	1
23539	SLC16A8	1
10840	ALDH1L1	1
2160	F11	1
10267	RAMP1	1
1910	EDNRB	1
5037	PEBP1	1
1141	CHRNB2	1
788	SLC25A20	1
8480	RAE1	1
5296	PIK3R2	1
10667	FARS2	1
90134	KCNH7	1
51601	LIPT1	1
5269	SERPINB6	1
4141	MARS	1
7056	THBD	1
1128	CHRM1	1
10846	PDE10A	1
55662	HIF1AN	1
1497	CTNS	1
6906	SERPINA7	1
7407	VARS	1
7867	MAPKAPK3	1
2159	F10	1
978	CDA	1
259	AMBP	1
10797	MTHFD2	1
10747	MASP2	1
1634	DCN	1
2937	GSS	1
4846	NOS3	1
159	ADSS	1
1463	NCAN	1
1195	CLK1	1
6532	SLC6A4	1
767	CA8	1
7277	TUBA4A	1
112399	EGLN3	1
2158	F9	1
2692	GHRHR	1
2875	GPT	1
3777	KCNK3	1
3956	LGALS1	1
9123	SLC16A3	1
5741	PTH	1
5564	PRKAB1	1
501	ALDH7A1	1
6282	S100A11	1
361	AQP4	1
6511	SLC1A6	1
5166	PDK4	1
54583	EGLN1	1
5327	PLAT	1
6401	SELE	1
7436	VLDLR	1
7203	CCT3	1
117247	SLC16A10	1
23657	SLC7A11	1
275	AMT	1
293	SLC25A6	1
4153	MBL2	1
2045	EPHA7	1
1133	CHRM5	1
1234	CCR5	1
3157	HMGCS1	1
7047	TGM4	1
301	ANXA1	1
1909	EDNRA	1
590	BCHE	1
26330	GAPDHS	1
6441	SFTPD	1
6718	AKR1D1	1
114757	CYGB	1
27087	B3GAT1	1
1129	CHRM2	1
2147	F2	1
3274	HRH2	1
331	XIAP	1
6509	SLC1A4	1
526	ATP6V1B2	1
3685	ITGAV	1
186	AGTR2	1
1158	CKM	1
596	BCL2	1
11144	DMC1	1
4353	MPO	1
5160	PDHA1	1
3567	IL5	1
1131	CHRM3	1
4751	NEK2	1
92935	MARS2	1
5196	PF4	1
9121	SLC16A5	1
9900	SV2A	1
3249	HPN	1
3753	KCNE1	1
5268	SERPINB5	1
1143	CHRNB4	1
2342	FNTB	1
5224	PGAM2	1
224	ALDH3A2	1
5048	PAFAH1B1	1
90411	MCFD2	1
3949	LDLR	1
32	ACACB	1
1583	CYP11A1	1
5479	PPIB	1
123263	MTFMT	1
6614	SIGLEC1	1

## Sheet: Radix Glycytthizae
Entrez ID	Symbol	hitting times
10499	NCOA2	149
8204	NRIP1	149
8648	NCOA1	148
5469	MED1	148
5914	RARA	144
1387	CREBBP	143
3932	LCK	137
190	NR0B1	137
2101	ESRRA	135
9971	NR1H4	133
3065	HDAC1	130
7941	PLA2G7	130
6095	RORA	130
547	KIF1A	129
2516	NR5A1	128
3276	PRMT1	126
6256	RXRA	126
196	AHR	126
5536	PPP5C	124
6890	TAP1	123
7068	THRB	122
2099	ESR1	122
7067	THRA	121
1854	DUT	121
7421	VDR	121
6195	RPS6KA1	120
5241	PGR	119
5707	PSMD1	119
1786	DNMT1	118
6258	RXRG	117
2100	ESR2	117
10057	ABCC5	116
5126	PCSK2	116
5020	OXT	116
6257	RXRB	116
4625	MYH7	116
1374	CPT1A	115
8841	HDAC3	115
1024	CDK8	115
5468	PPARG	115
8503	PIK3R3	113
3174	HNF4G	111
4642	MYO1D	109
51493	RTCB	106
1382	CRABP2	106
5467	PPARD	106
1499	CTNNB1	106
1727	CYB5R3	104
1022	CDK7	104
6646	SOAT1	104
1269	CNR2	103
5915	RARB	101
6273	S100A2	98
5465	PPARA	98
8435	SOAT2	96
2934	GSN	96
5916	RARG	94
3312	HSPA8	93
7157	TP53	93
7376	NR1H2	91
6286	S100P	91
1121	CHM	91
6567	SLC16A2	90
6096	RORB	86
10062	NR1H3	85
3055	HCK	83
1019	CDK4	82
5948	RBP2	81
9759	HDAC4	81
9262	STK17B	80
5034	P4HB	80
506	ATP5B	80
7153	TOP2A	80
6714	SRC	77
3091	HIF1A	75
7155	TOP2B	73
367	AR	73
79784	MYH14	72
6323	SCN1A	72
90411	MCFD2	71
8856	NR1I2	71
2104	ESRRG	71
23541	SEC14L2	70
231	AKR1B1	69
5294	PIK3CG	68
2110	ETFDH	68
3141	HLCS	67
3066	HDAC2	66
5292	PIM1	64
4547	MTTP	63
1268	CNR1	61
3704	ITPA	61
9970	NR1I3	60
573	BAG1	59
5293	PIK3CD	59
207	AKT1	58
498	ATP5A1	57
5290	PIK3CA	57
9429	ABCG2	54
81027	TUBB1	53
4087	SMAD2	52
4306	NR3C2	51
5743	PTGS2	50
3725	JUN	48
595	CCND1	48
3480	IGF1R	48
10376	TUBA1B	47
2213	FCGR2B	47
7184	HSP90B1	46
208	AKT2	45
5742	PTGS1	44
2168	FABP1	44
4790	NFKB1	43
2064	ERBB2	41
1645	AKR1C1	41
4193	MDM2	41
513	ATP5D	40
2770	GNAI1	40
6898	TAT	38
8732	RNGTT	38
2739	GLO1	37
7915	ALDH5A1	36
7535	ZAP70	34
6565	SLC15A2	33
10524	KAT5	33
3303	HSPA1A	33
23410	SIRT3	33
1385	CREB1	33
7274	TTPA	32
4322	MMP13	32
5515	PPP2CA	32
635	BHMT	32
811	CALR	32
5460	POU5F1	32
3118	HLA-DQA2	32
6857	SYT1	32
3460	IFNGR2	31
347733	TUBB2B	31
4069	LYZ	31
915	CD3D	31
5516	PPP2CB	31
2288	FKBP4	30
5602	MAPK10	30
5599	MAPK8	30
5901	RAN	30
26275	HIBCH	30
1376	CPT2	30
52	ACP1	30
2908	NR3C1	29
3146	HMGB1	29
3416	IDE	29
920	CD4	29
9252	RPS6KA5	29
11315	PARK7	29
5894	RAF1	29
291	SLC25A4	29
2244	FGB	29
4312	MMP1	29
155	ADRB3	28
100	ADA	28
5594	MAPK1	28
249	ALPL	28
3326	HSP90AB1	28
6777	STAT5B	27
2534	FYN	27
5170	PDPK1	27
213	ALB	27
5243	ABCB1	27
112399	EGLN3	27
2212	FCGR2A	27
5518	PPP2R1A	26
8284	KDM5D	26
3939	LDHA	26
7846	TUBA1A	26
5530	PPP3CA	26
9349	RPL23	26
7367	UGT2B17	26
4791	NFKB2	26
7150	TOP1	25
4985	OPRD1	25
1105	CHD1	25
11188	NISCH	25
2182	ACSL4	24
5446	PON3	24
8467	SMARCA5	23
217	ALDH2	23
931	MS4A1	23
3553	IL1B	23
51564	HDAC7	23
8644	AKR1C3	22
54659		22
5566	PRKACA	22
3043	HBB	22
2357	FPR1	22
3290	HSD11B1	22
2045	EPHA7	22
1147	CHUK	21
1021	CDK6	21
5144	PDE4D	21
7040	TGFB1	21
4363	ABCC1	21
2778	GNAS	20
2935	GSPT1	20
383	ARG1	20
586	BCAT1	20
1591	CYP24A1	20
118429	ANTXR2	20
3360	HTR4	20
22949	PTGR1	20
7436	VLDLR	20
5140	PDE3B	19
2912	GRM2	19
5319	PLA2G1B	19
200931	SLC51A	19
154	ADRB2	19
3570	IL6R	19
509	ATP5C1	19
1140	CHRNB1	19
5739	PTGIR	19
6608	SMO	19
153	ADRB1	19
1548	CYP2A6	18
7314	UBB	18
111	ADCY5	18
6647	SOD1	17
945	CD33	17
5352	PLOD2	17
2215	FCGR3B	17
994	CDC25B	17
486	FXYD2	16
10109	ARPC2	16
301	ANXA1	16
107	ADCY1	16
1576	CYP3A4	16
290	ANPEP	16
476	ATP1A1	16
8850	KAT2B	16
771	CA12	16
10226	PLIN3	16
5313	PKLR	15
26330	GAPDHS	15
715	C1R	15
1760	DMPK	15
983	CDK1	15
834	CASP1	15
114757	CYGB	15
6282	S100A11	15
5048	PAFAH1B1	15
2629	GBA	15
5947	RBP1	15
6511	SLC1A6	15
1329	COX5B	15
2272	FHIT	15
443	ASPA	14
1025	CDK9	14
7301	TYRO3	14
4282	MIF	14
1606	DGKA	14
2642	GCGR	14
7415	VCP	14
5770	PTPN1	14
1646	AKR1C2	14
3762	KCNJ5	14
5729	PTGDR	14
1644	DDC	14
3501		14
108	ADCY2	14
60482	SLC5A7	14
840	CASP7	13
6820	SULT2B1	13
5320	PLA2G2A	13
6822	SULT2A1	13
1543	CYP1A1	13
224	ALDH3A2	13
3274	HRH2	13
3815	KIT	12
5621	PRNP	12
7047	TGM4	12
2760	GM2A	12
5501	PPP1CC	12
1588	CYP19A1	12
58	ACTA1	12
7125	TNNC2	12
10206	TRIM13	12
9120	SLC16A6	12
6578	SLCO2A1	11
23649	POLA2	11
695	BTK	11
2697	GJA1	11
7099	TLR4	11
1138	CHRNA5	11
5957	RCVRN	11
7431	VIM	11
2167	FABP4	11
2185	PTK2B	11
284904	SEC14L4	11
9900	SV2A	10
4986	OPRK1	10
23643	LY96	10
1136	CHRNA3	10
10096	ACTR3	10
2918	GRM8	10
5216	PFN1	10
3763	KCNJ6	10
3708	ITPR1	10
3035	HARS	10
4987	OPRL1	10
266629	SEC14L3	10
142	PARP1	10
6283	S100A12	10
2885	GRB2	10
733	C8G	9
1909	EDNRA	9
28232	SLCO3A1	9
1135	CHRNA2	9
18	ABAT	9
1143	CHRNB4	9
1504	CTRB1	9
375	ARF1	9
6579	SLCO1A2	9
714	C1QC	9
4153	MBL2	9
6532	SLC6A4	9
780	DDR1	9
6285	S100B	9
6336	SCN10A	9
6571	SLC18A2	9
1141	CHRNB2	9
774	CACNA1B	9
2864	FFAR1	8
5732	PTGER2	8
50	ACO2	8
4191	MDH2	8
1128	CHRM1	8
23460	ABCA6	8
2193	FARSA	8
7317	UBA1	8
2280	FKBP1A	8
6441	SFTPD	8
7276	TTR	8
4988	OPRM1	8
90	ACVR1	8
83758	RBP5	8
57727	NCOA5	8
51135	IRAK4	8
130	ADH6	8
3292	HSD17B1	8
1072	CFL1	8
2170	FABP3	8
150	ADRA2A	8
64902	AGXT2	8
3855	KRT7	8
4598	MVK	8
4809	NHP2L1	8
4758	NEU1	8
3973	LHCGR	8
1462	VCAN	8
1436	CSF1R	8
866	SERPINA6	8
26279	PLA2G2D	8
3577	CXCR1	8
54210	TREM1	8
820	CAMP	8
23539	SLC16A8	8
5338	PLD2	8
5139	PDE3A	8
7054	TH	8
55937	APOM	8
3760	KCNJ3	8
10105	PPIF	8
3958	LGALS3	7
9121	SLC16A5	7
1577	CYP3A5	7
25824	PRDX5	7
1132	CHRM4	7
210	ALAD	7
10863	ADAM28	7
6897	TARS	7
1312	COMT	7
59340	HRH4	7
8001	GLRA3	7
3934	LCN2	7
1129	CHRM2	7
433	ASGR2	7
5909	RAP1GAP	7
8802	SUCLG1	7
5499	PPP1CA	7
1131	CHRM3	7
156	ADRBK1	7
81551	STMN4	7
6364	CCL20	7
799	CALCR	7
10864	SLC22A7	7
2214	FCGR3A	7
6331	SCN5A	7
5731	PTGER1	7
8411	EEA1	7
1441	CSF3R	7
8714	ABCC3	7
4668	NAGA	7
54331	GNG2	7
816	CAMK2B	7
7046	TGFBR1	7
373156	GSTK1	7
1133	CHRM5	7
596	BCL2	7
8200	GDF5	7
2978	GUCA1A	7
5045	FURIN	7
5141	PDE4A	7
4751	NEK2	7
590	BCHE	7
9123	SLC16A3	7
6554	SLC10A1	7
1573	CYP2J2	7
1514	CTSL	7
7867	MAPKAPK3	7
25870	SUMF2	7
6389	SDHA	7
5142	PDE4B	7
5601	MAPK9	7
3417	IDH1	7
5580	PRKCD	7
2792	GNGT1	7
5047	PAEP	7
3590	IL11RA	7
5535	PPP3R2	6
890	CCNA2	6
2914	GRM4	6
19	ABCA1	6
43	ACHE	6
5817	PVR	6
2475	MTOR	6
3561	IL2RG	6
3357	HTR2B	6
1545	CYP1B1	6
5315	PKM	6
5132	PDC	6
5737	PTGFR	6
7172	TPMT	6
9146	HGS	6
7166	TPH1	6
6301	SARS	6
94121	SYTL4	6
5244	ABCB4	6
30	ACAA1	6
1716	DGUOK	6
5091	PC	6
6558	SLC12A2	6
6462	SHBG	6
4284	MIP	6
1356	CP	6
81034	SLC25A32	6
112398	EGLN2	6
55512	SMPD3	6
5019	OXCT1	6
587	BCAT2	6
1137	CHRNA4	6
6530	SLC6A2	6
10455	ECI2	6
11157	LSM6	6
2805	GOT1	6
3562	IL3	6
10267	RAMP1	6
41	ASIC1	6
7043	TGFB3	6
528	ATP6V1C1	6
127833	SYT2	6
6010	RHO	6
2287	FKBP3	6
146	ADRA1D	6
39	ACAT2	6
4842	NOS1	6
5009	OTC	6
540	ATP7B	6
55869	HDAC8	6
4543	MTNR1A	6
2740	GLP1R	6
3676	ITGA4	6
6391	SDHC	6
8803	SUCLA2	6
5573	PRKAR1A	6
7919	DDX39B	6
2184	FAH	6
361	AQP4	6
64816	CYP3A43	6
3163	HMOX2	6
1558	CYP2C8	6
27087	B3GAT1	6
6906	SERPINA7	6
4067	LYN	6
9227	LRAT	6
5148	PDE6G	6
1146	CHRNG	6
6546	SLC8A1	6
11255	HRH3	6
6869	TACR1	6
1145	CHRNE	6
5021	OXTR	6
2782	GNB1	6
1208	CLPS	5
1891	ECH1	5
3683	ITGAL	5
7322	UBE2D2	5
157	ADRBK2	5
6566	SLC16A1	5
6300	MAPK12	5
79090	TRAPPC6A	5
27284	SULT1B1	5
1948	EFNB2	5
4536	MT-ND2	5
5708	PSMD2	5
821	CANX	5
3845	KRAS	5
51268	PIPOX	5
1610	DAO	5
7465	WEE1	5
9836	LCMT2	5
7018	TF	5
2692	GHRHR	5
11144	DMC1	5
8399	PLA2G10	5
65061	CDK15	5
3784	KCNQ1	5
3155	HMGCL	5
51	ACOX1	5
9453	GGPS1	5
5534	PPP3R1	5
785	CACNB4	5
4942	OAT	5
1116	CHI3L1	5
59272	ACE2	5
8424	BBOX1	5
5443	POMC	5
7253	TSHR	5
27232	GNMT	5
3980	LIG3	5
3355	HTR1F	5
79676	OGFOD2	5
471	ATIC	5
54363	HAO1	5
8879	SGPL1	5
9963	SLC23A1	5
4158	MC2R	5
10243	GPHN	5
2260	FGFR1	5
3628	INPP1	5
6261	RYR1	5
9367	RAB9A	5
10	NAT2	5
9	NAT1	5
5300	PIN1	5
1728	NQO1	5
1431	CS	5
8883	NAE1	5
6752	SSTR2	5
6275	S100A4	5
2806	GOT2	5
23169	SLC35D1	5
8288	EPX	5
9261	MAPKAPK2	5
7518	XRCC4	5
5645	PRSS2	5
875	CBS	5
1656	DDX6	5
1144	CHRND	5
3735	KARS	5
51520	LARS	5
186	AGTR2	5
8986	RPS6KA4	5
3856	KRT8	5
84444	DOT1L	5
3350	HTR1A	5
5422	POLA1	5
7389	UROD	5
2006	ELN	5
84680	ACCS	5
3352	HTR1D	5
27095	TRAPPC3	5
120227	CYP2R1	5
6476	SI	5
6390	SDHB	5
191	AHCY	5
7852	CXCR4	5
4967	OGDH	5
3029	HAGH	5
3156	HMGCR	5
3351	HTR1B	5
1163	CKS1B	5
3615	IMPDH2	5
56729	RETN	5
4881	NPR1	5
8722	CTSF	5
1134	CHRNA1	5
7277	TUBA4A	5
10914	PAPOLA	4
91703	ACY3	4
2173	FABP7	4
7442	TRPV1	4
4856	NOV	4
2027	ENO3	4
8985	PLOD3	4
51181	DCXR	4
1991	ELANE	4
2224	FDPS	4
328	APEX1	4
5196	PF4	4
2181	ACSL3	4
79731	NARS2	4
5832	ALDH18A1	4
5888	RAD51	4
240	ALOX5	4
5406	PNLIP	4
55856	ACOT13	4
3965	LGALS9	4
4817	NIT1	4
1495	CTNNA1	4
23395	LARS2	4
9734	HDAC9	4
10266	RAMP2	4
6035	RNASE1	4
1463	NCAN	4
435	ASL	4
4860	PNP	4
3816	KLK1	4
6038	RNASE4	4
1017	CDK2	4
978	CDA	4
1468	SLC25A10	4
124454	EARS2	4
1571	CYP2E1	4
7531	YWHAE	4
712	C1QA	4
23446	SLC44A1	4
3630	INS	4
23621	BACE1	4
5289	PIK3C3	4
6403	SELP	4
439	ASNA1	4
5127	CDK16	4
2729	GCLC	4
4057	LTF	4
10327	AKR1A1	4
7453	WARS	4
3689	ITGB2	4
650	BMP2	4
6927	HNF1A	4
2	A2M	4
10747	MASP2	4
4143	MAT1A	4
11212	PROSC	4
269	AMHR2	4
2321	FLT1	4
51477	ISYNA1	4
7097	TLR2	4
4036	LRP2	4
3356	HTR2A	4
5029	P2RY2	4
5733	PTGER3	4
95	ACY1	4
1432	MAPK14	4
79154	DHRS11	4
1281	COL3A1	4
670	BPHL	4
5161	PDHA2	4
2990	GUSB	4
1311	COMP	4
784	CACNB3	4
5228	PGF	4
1804	DPP6	4
124056	NOXO1	4
5351	PLOD1	4
83747		4
1003	CDH5	4
54	ACP5	4
6868	ADAM17	4
16	AARS	4
831	CAST	4
6697	SPR	4
5745	PTH1R	4
4544	MTNR1B	4
5694	PSMB6	4
3359	HTR3A	4
5925	RB1	4
15	AANAT	4
1859	DYRK1A	4
716	C1S	4
3778	KCNMA1	4
151531	UPP2	4
6392	SDHD	4
55256	ADI1	4
6548	SLC9A1	4
3251	HPRT1	4
36	ACADSB	4
353	APRT	4
2281	FKBP1B	4
5226	PGD	4
80704	SLC19A3	4
4938	OAS1	4
26	AOC1	4
11096	ADAMTS5	4
83733	SLC25A18	4
94233	OPN4	4
713	C1QB	4
6446	SGK1	4
5321	PLA2G4A	4
27071	DAPP1	4
50940	PDE11A	4
5690	PSMB2	4
5408	PNLIPRP2	3
5160	PDHA1	3
51067	YARS2	3
5538	PPT1	3
5691	PSMB3	3
5569	PKIA	3
5464	PPA1	3
4883	NPR3	3
5805	PTS	3
5444	PON1	3
5143	PDE4C	3
2876	GPX1	3
4023	LPL	3
1889	ECE1	3
51056	LAP3	3
27036	SIGLEC7	3
4326	MMP17	3
4048	LTA4H	3
2882	GPX7	3
94	ACVRL1	3
5066	PAM	3
1738	DLD	3
2342	FNTB	3
8513	LIPF	3
176	ACAN	3
4514	MT-CO3	3
10188	TNK2	3
140465	MYL6B	3
570	BAAT	3
56267	CCBL2	3
55217	TMLHE	3
7386	UQCRFS1	3
3752	KCND3	3
122553	TRAPPC6B	3
3620	IDO1	3
28639		3
3418	IDH2	3
1280	COL2A1	3
4836	NMT1	3
5037	PEBP1	3
10423	CDIPT	3
369	ARAF	3
7133	TNFRSF1B	3
7525	YES1	3
4035	LRP1	3
27306	HPGDS	3
671	BPI	3
55034	MOCOS	3
9266	CYTH2	3
790	CAD	3
57835	SLC4A5	3
1737	DLAT	3
55825	PECR	3
10249	GLYAT	3
23408	SIRT5	3
54935	DUSP23	3
51601	LIPT1	3
6037	RNASE3	3
7203	CCT3	3
632	BGLAP	3
204	AK2	3
526	ATP6V1B2	3
1604	CD55	3
336	APOA2	3
51284	TLR7	3
10873	ME3	3
131	ADH7	3
8974	P4HA2	3
909	CD1A	3
6383	SDC2	3
1429	CRYZ	3
5836	PYGL	3
1278	COL1A2	3
30835	CD209	3
7048	TGFBR2	3
112483	SAT2	3
5427	POLE2	3
55662	HIF1AN	3
7124	TNF	3
1544	CYP1A2	3
3938	LCT	3
2717	GLA	3
6500	SKP1	3
5787	PTPRB	3
6581	SLC22A3	3
2205	FCER1A	3
51426	POLK	3
152	ADRA2C	3
412	STS	3
89832	CHRFAM7A	3
2346	FOLH1	3
54677	CROT	3
1717	DHCR7	3
767	CA8	3
1187	CLCNKA	3
4200	ME2	3
117247	SLC16A10	3
444	ASPH	3
2941	GSTA4	3
3047	HBG1	3
23428	SLC7A8	3
5898	RALA	3
2643	GCH1	3
414308		3
783	CACNB2	3
10846	PDE10A	3
5657	PRTN3	3
8312	AXIN1	3
2877	GPX2	3
3956	LGALS1	3
1787	TRDMT1	3
63826	SRR	3
8565	YARS	3
121642	ALKBH2	3
5236	PGM1	3
2904	GRIN2B	3
59342	SCPEP1	3
5979	RET	3
2539	G6PD	3
4124	MAN2A1	3
162417	NAGS	3
31	ACACA	3
2938	GSTA1	3
475	ATOX1	3
2674	GFRA1	3
38	ACAT1	3
1634	DCN	3
9588	PRDX6	3
64175	LEPRE1	3
1455	CSNK1G2	3
280	AMY2B	3
847	CAT	3
9061	PAPSS1	3
55	ACPP	3
3456	IFNB1	3
6477	SIAH1	3
8766	RAB11A	3
51121	RPL26L1	3
4524	MTHFR	3
5230	PGK1	3
387	RHOA	3
6561	SLC13A1	3
3669	ISG20	3
9437	NCR1	3
6329	SCN4A	3
50632	CALY	3
5527	PPP2R5C	3
32	ACACB	3
2752	GLUL	3
1773	DNASE1	3
5033	P4HA1	3
59338	PLEKHA1	3
5224	PGAM2	3
5004	ORM1	3
55627	SMPD4	3
1357	CPA1	3
2936	GSR	3
51175	TUBE1	3
3421	IDH3G	3
1584	CYP11B1	3
51174	TUBD1	3
8854	ALDH1A2	3
5473	PPBP	3
563	AZGP1	3
3490	IGFBP7	3
279	AMY2A	3
3992	FADS1	3
1583	CYP11A1	3
917	CD3G	3
3690	ITGB3	2
5152	PDE9A	2
6303	SAT1	2
1622	DBI	2
6470	SHMT1	2
4716	NDUFB10	2
4179	CD46	2
7454	WAS	2
2913	GRM3	2
325	APCS	2
6817	SULT1A1	2
1938	EEF2	2
629	CFB	2
5967	REG1A	2
6399	TRAPPC2	2
949	SCARB1	2
5156	PDGFRA	2
6241	RRM2	2
65078	RTN4R	2
1181	CLCN2	2
5972	REN	2
212	ALAS2	2
2166	FAAH	2
6339	SCNN1D	2
4258	MGST2	2
5644	PRSS1	2
80332	ADAM33	2
4233	MET	2
246	ALOX15	2
1345	COX6C	2
4151	MB	2
6326	SCN2A	2
1537	CYC1	2
2891	GRIA2	2
6723	SRM	2
57505	AARS2	2
5686	PSMA5	2
3781	KCNN2	2
54106	TLR9	2
4905	NSF	2
2911	GRM1	2
306	ANXA3	2
4677	NARS	2
6648	SOD2	2
127	ADH4	2
6783	SULT1E1	2
4709	NDUFB3	2
4882	NPR2	2
6340	SCNN1G	2
5333	PLCD1	2
10461	MERTK	2
9360	PPIG	2
135	ADORA2A	2
567	B2M	2
9955	HS3ST3A1	2
6609	SMPD1	2
6509	SLC1A4	2
8671	SLC4A4	2
5624	PROC	2
7083	TK1	2
58485	TRAPPC1	2
8659	ALDH4A1	2
2743	GLRB	2
5550	PREP	2
10038	PARP2	2
2906	GRIN2D	2
966	CD59	2
3497		2
26227	PHGDH	2
92292	GLYATL1	2
6751	SSTR1	2
1491	CTH	2
11194	ABCB8	2
2561	GABRB2	2
9212	AURKB	2
25797	QPCT	2
124583	CANT1	2
348	APOE	2
9945	GFPT2	2
216	ALDH1A1	2
5949	RBP3	2
683	BST1	2
7284	TUFM	2
6009	RHEB	2
2746	GLUD1	2
51451	LCMT1	2
4133	MAP2	2
5683	PSMA2	2
259	AMBP	2
64805	P2RY12	2
145553	MDP1	2
6138	RPL15	2
6017	RLBP1	2
2162	F13A1	2
7052	TGM2	2
2898	GRIK2	2
293	SLC25A6	2
916	CD3E	2
27089	UQCRQ	2
218	ALDH3A1	2
2730	GCLM	2
4513	MT-CO2	2
2821	GPI	2
84706	GPT2	2
5105	PCK1	2
79587	CARS2	2
3454	IFNAR1	2
10667	FARS2	2
10558	SPTLC1	2
2639	GCDH	2
51166	AADAT	2
51734	MSRB1	2
4129	MAOB	2
445	ASS1	2
1346	COX7A1	2
3479	IGF1	2
3458	IFNG	2
3791	KDR	2
5588	PRKCQ	2
10988	METAP2	2
3093	UBE2K	2
5188	PET112	2
5479	PPIB	2
4317	MMP8	2
1508	CTSB	2
10939	AFG3L2	2
3751	KCND2	2
1349	COX7B	2
2645	GCK	2
3358	HTR2C	2
1081	CGA	2
40	ASIC2	2
2571	GAD1	2
6531	SLC6A3	2
6143	RPL19	2
5911	RAP2A	2
9517	SPTLC2	2
3362	HTR6	2
6626	SNRPA	2
1816	DRD5	2
2172	FABP6	2
7407	VARS	2
6916	TBXAS1	2
2264	FGFR4	2
5682	PSMA1	2
3777	KCNK3	2
1020	CDK5	2
4852	NPY	2
83884	SLC25A2	2
3706	ITPKA	2
360203	GLT6D1	2
4353	MPO	2
6167	RPL37	2
1401	CRP	2
1968	EIF2S3	2
610	HCN2	2
5520	PPP2R2A	2
5687	PSMA6	2
6355	CCL8	2
28960	DCPS	2
2339	FNTA	2
4314	MMP3	2
23173	METAP1	2
5264	PHYH	2
2902	GRIN1	2
283	ANG	2
2899	GRIK3	2
23549	DNPEP	2
140801	RPL10L	2
3906	LALBA	2
3157	HMGCS1	2
5688	PSMA7	2
22820	COPG1	2
7412	VCAM1	2
8829	NRP1	2
9568	GABBR2	2
8942	KYNU	2
6790	AURKA	2
8480	RAE1	2
10396	ATP8A1	2
4887	NPY2R	2
1392	CRH	2
760	CA2	2
51305	KCNK9	2
3593	IL12B	2
1551	CYP3A7	2
100132285		2
2266	FGG	2
10404	CPQ	2
3067	HDC	2
833	CARS	2
634	CEACAM1	2
80150	ASRGL1	2
4879	NPPB	2
5162	PDHB	2
5876	RABGGTB	2
331	XIAP	2
1509	CTSD	2
124	ADH1A	2
10991	SLC38A3	2
229	ALDOB	2
87769	GGACT	2
2875	GPT	2
132	ADK	2
58478	ENOPH1	2
23475	QPRT	2
5689	PSMB1	2
826	CAPNS1	2
2617	GARS	2
836	CASP3	2
51128	SAR1B	2
10056	FARSB	2
126003	TRAPPC5	2
10468	FST	2
410	ARSA	2
5695	PSMB7	2
358	AQP1	2
84790	TUBA1C	2
5660	PSAP	2
3265	HRAS	2
5584	PRKCI	2
1360	CPB1	2
5959	RDH5	2
9377	COX5A	2
5693	PSMB5	2
1215	CMA1	2
10382	TUBB4A	2
10295	BCKDK	2
6036	RNASE2	2
10165	SLC25A13	2
1456	CSNK1G3	2
51311	TLR8	2
1445	CSK	2
6135	RPL11	2
773	CACNA1A	2
6616	SNAP25	2
1438	CSF2RA	2
2903	GRIN2A	2
2548	GAA	2
2950	GSTP1	2
57282	SLC4A10	2
3419	IDH3A	2
5210	PFKFB4	2
6711	SPTBN1	2
2560	GABRB1	2
1503	CTPS1	2
2939	GSTA2	2
5868	RAB5A	2
51170	HSD17B11	2
1615	DARS	2
538	ATP7A	2
3998	LMAN1	2
5791	PTPRE	2
5692	PSMB4	2
9498	SLC4A8	2
775	CACNA1C	2
57665	RDH14	2
782	CACNB1	2
3654	IRAK1	2
417	ART1	2
5471	PPAT	2
8654	PDE5A	2
11253	MAN1B1	2
134	ADORA1	2
3551	IKBKB	2
151	ADRA2B	1
5650	KLK7	1
3945	LDHB	1
3957	LGALS2	1
6519	SLC3A1	1
4199	ME1	1
8511		1
1848	DUSP6	1
2897	GRIK1	1
788	SLC25A20	1
6564	SLC15A1	1
316	AOX1	1
6335	SCN9A	1
55157	DARS2	1
1723	DHODH	1
1277	COL1A1	1
6718	AKR1D1	1
8600	TNFSF11	1
3643	INSR	1
65263	PYCRL	1
6505	SLC1A1	1
22921	MSRB2	1
382	ARF6	1
79751	SLC25A22	1
262	AMD1	1
7001	PRDX2	1
1511	CTSG	1
4190	MDH1	1
3002	GZMB	1
226	ALDOA	1
6506	SLC1A2	1
2081	ERN1	1
818	CAMK2G	1
51022	GLRX2	1
6507	SLC1A3	1
7371	UCK2	1
351	APP	1
9054	NFS1	1
4729	NDUFV2	1
523	ATP6V1A	1
3559	IL2RA	1
4311	MME	1
5723	PSPH	1
26873	OPLAH	1
80222	TARS2	1
51611	DPH5	1
2563	GABRD	1
10157	AASS	1
1585	CYP11B2	1
250	ALPP	1
10013	HDAC6	1
1719	DHFR	1
2567	GABRG3	1
11019	LIAS	1
1158	CKM	1
6347	CCL2	1
3140	MR1	1
10280	SIGMAR1	1
116443	GRIN3A	1
4047	LSS	1
27165	GLS2	1
2895	GRID2	1
6652	SORD	1
1595	CYP51A1	1
2207	FCER1G	1
823	CAPN1	1
815	CAMK2A	1
7448	VTN	1
2879	GPX4	1
10383	TUBB4B	1
3339	HSPG2	1
7263	TST	1
189	AGXT	1
3612	IMPA1	1
4726	NDUFS6	1
778	CACNA1F	1
4706	NDUFAB1	1
2744	GLS	1
2901	GRIK5	1
2263	FGFR2	1
51109	RDH11	1
8604	SLC25A12	1
5229	PGGT1B	1
3284	HSD3B2	1
292	SLC25A5	1
1956	EGFR	1
886	CCKAR	1
8851	CDK5R1	1
7358	UGDH	1
1363	CPE	1
6337	SCNN1A	1
2900	GRIK4	1
27349	MCAT	1
7378	UPP1	1
5053	PAH	1
6559	SLC12A3	1
10092	ARPC5	1
55163	PNPO	1
1950	EGF	1
10247	HRSP12	1
51765		1
10097	ACTR2	1
2261	FGFR3	1
206358	SLC36A1	1
3309	HSPA5	1
4718	NDUFC2	1
1056	CEL	1
9340	GLP2R	1
2565	GABRG1	1
2048	EPHB2	1
2893	GRIA4	1
3667	IRS1	1
10901	DHRS4	1
1666	DECR1	1
2570	GABRR2	1
2892	GRIA3	1
2356	FPGS	1
8724	SNX3	1
10544	PROCR	1
1791	DNTT	1
388	RHOB	1
2815	GP9	1
113675	SDSL	1
914	CD2	1
114771	PGLYRP3	1
5985	RFC5	1
440	ASNS	1
7422	VEGFA	1
4719	NDUFS1	1
1594	CYP27B1	1
6338	SCNN1B	1
55191	NADSYN1	1
3053	SERPIND1	1
7385	UQCRC2	1
2243	FGA	1
2905	GRIN2C	1
4629	MYH11	1
5577	PRKAR2B	1
3074	HEXB	1
5860	QDPR	1
51399	TRAPPC4	1
200959	GABRR3	1
3783	KCNN4	1
3482	IGF2R	1
8833	GMPS	1
2618	GART	1
4319	MMP10	1
3422	IDI1	1
270	AMPD1	1
3363	HTR7	1
768	CA9	1
5962	RDX	1
25	ABL1	1
308	ANXA5	1
10606	PAICS	1
2028	ENPEP	1
23564	DDAH2	1
5604	MAP2K1	1
1111	CHEK1	1
9265	CYTH3	1
5130	PCYT1A	1
23620	NTSR2	1
80854	SETD7	1
54963	UCKL1	1
11034	DSTN	1
10268	RAMP3	1
1351	COX8A	1
941	CD80	1
2566	GABRG2	1
6328	SCN3A	1
8573	CASK	1
3799	KIF5B	1
384	ARG2	1
2742	GLRA2	1
4074	M6PR	1
942	CD86	1
28231	SLCO4A1	1
2206	MS4A2	1
3757	KCNH2	1
5347	PLK1	1
148	ADRA1A	1
7384	UQCRC1	1
200895	DHFRL1	1
2937	GSS	1
2247	FGF2	1
4540	MT-ND5	1
7419	VDAC3	1
6330	SCN4B	1
6844	VAMP2	1
60490	PPCDC	1
8972	MGAM	1
6614	SIGLEC1	1
9698	PUM1	1
5334	PLCL1	1
51762	RAB8B	1
6512	SLC1A7	1
2747	GLUD2	1
4323	MMP14	1
58190	CTDSP1	1
8527	DGKD	1
553	AVPR1B	1
90459	ERI1	1
80736	SLC44A4	1
1493	CTLA4	1
5268	SERPINB5	1
55902	ACSS2	1
5136	PDE1A	1
2564	GABRE	1
3785	KCNQ2	1
5050	PAFAH1B3	1
5627	PROS1	1
2235	FECH	1
5652	PRSS8	1
4313	MMP2	1
3782	KCNN3	1
1512	CTSH	1
1036	CDO1	1
5296	PIK3R2	1
1621	DBH	1
2572	GAD2	1
9475	ROCK2	1
350	APOH	1
9344	TAOK2	1
4779	NFE2L1	1
7132	TNFRSF1A	1
4318	MMP9	1
6915	TBXA2R	1
5879	RAC1	1
116444	GRIN3B	1
5217	PFN2	1
10673	TNFSF13B	1
5973	RENBP	1
3567	IL5	1
4128	MAOA	1
64802	NMNAT1	1
3172	HNF4A	1
2648	KAT2A	1
7374	UNG	1
1327	COX4I1	1
92483	LDHAL6B	1
8911	CACNA1I	1
4144	MAT2A	1
55577	NAGK	1
6542	SLC7A2	1
1742	DLG4	1
2254	FGF9	1
4975	OMP	1
2569	GABRR1	1
6401	SELE	1
6713	SQLE	1
2894	GRID1	1
1381	CRABP1	1
5567	PRKACB	1
80834	TAS1R2	1
4482	MSRA	1
1559	CYP2C9	1
2890	GRIA1	1
56547	MMP26	1
1725	DHPS	1
1350	COX7C	1
53944	CSNK1G1	1
3688	ITGB1	1
25973	PARS2	1
1048	CEACAM5	1
10135	NAMPT	1
3753	KCNE1	1
51478	HSD17B7	1
2324	FLT4	1
6344	SCTR	1
4953	ODC1	1
7879	RAB7A	1
6675	UAP1	1
3685	ITGAV	1
8398	PLA2G6	1
2932	GSK3B	1
5328	PLAU	1
3614	IMPDH1	1
1317	SLC31A1	1
3569	IL6	1
5875	RABGGTA	1
2562	GABRB3	1
5122	PCSK1	1
6611	SMS	1
1555	CYP2B6	1
2058	EPRS	1
4713	NDUFB7	1
3455	IFNAR2	1
2492	FSHR	1
55699	IARS2	1
4835	NQO2	1
5306	PITPNA	1
883	CCBL1	1
7416	VDAC1	1
1195	CLK1	1
3376	IARS	1
53343	NUDT9	1
5578	PRKCA	1
5684	PSMA3	1
2322	FLT3	1
2194	FASN	1
3554	IL1R1	1
21	ABCA3	1
51727	CMPK1	1
55907	CMAS	1
5685	PSMA4	1
5166	PDK4	1
4056	LTC4S	1
6733	SRPK2	1
3030	HADHA	1
23657	SLC7A11	1
8566	PDXK	1
22934	RPIA	1
3060	HCRT	1
4522	MTHFD1	1
5579	PRKCB	1
3034	HAL	1
3613	IMPA2	1
1608	DGKG	1
2779	GNAT1	1
3949	LDLR	1
7275	TUB	1
5295	PIK3R1	1
3383	ICAM1	1
116	ADCYAP1	1
3775	KCNK1	1
8912	CACNA1H	1
55239	OGFOD1	1
2030	SLC29A1	1
57026	PDXP	1
29796	UQCR10	1
5337	PLD1	1
10893	MMP24	1
1580	CYP4B1	1
2917	GRM7	1
919	CD247	1
5149	PDE6H	1
64100	ELSPBP1	1
80777	CYB5B	1
1066	CES1	1
