# Supplementary material for: Uncovering pharmacological mechanisms of Wu-tou decoction acting on rheumatoid arthritis through systems approaches: drug-target prediction, network analysis and experimental validation
Source: Sci Rep. 2015 Mar 30;5:9463. doi: 10.1038/srep09463 (PMC4377576; doi:10.1038/srep09463)
Supplement: Supplementary Information — Table S2 [file srep09463-s2.xls]

## Sheet: Table S2
Table S2 Interaction information of hub nodes in the network of putative targets of WTD and known RA-related targets
Node1	Node2
A2M	ARHGEF12
A2M	C1S
A2M	IL10
A2M	IL1B
A2M	KNG1
A2M	RAC1
A2M	VAV1
ABCB1	ABCC1
ABCB1	ABCC5
ABCB1	SLCO1A2
ABCC1	ABCC5
ABCC5	SLC15A2
ABCC5	SLCO3A1
ABCG2	ABCB1
ABCG2	ABCC1
ABCG2	ABCC5
ABCG2	CYP3A5
ACAT1	ATP6V1B2
ACP1	ZAP70
ACP5	PTH
ACP5	TNFSF11
ACSL4	AGTR2
ACSL4	CPT1A
ACSL4	TOP2A
ACVR1	FKBP4
ACVR1	IKBKB
ACVR1	NCOA3
ACVR1	SMAD2
ACVR1	UBA52
ADA	DRD1
ADA	GRB2
ADA	LCP2
ADA	NR3C1
ADA	SLC6A3
ADA	VAV1
ADCY1	ADCY10
ADCY1	ADCY2
ADCY1	ADCY3
ADCY1	ADCY4
ADCY1	ADCY5
ADCY1	ADCY6
ADCY1	ADCY7
ADCY1	ADCY8
ADCY1	ADCY9
ADCY1	ADRA2C
ADCY1	AVP
ADCY1	AVPR2
ADCY1	CALCA
ADCY1	CCL16
ADCY1	CCL19
ADCY1	CCL20
ADCY1	CCL21
ADCY1	CCL25
ADCY1	CCL27
ADCY1	CCL28
ADCY1	CCL5
ADCY1	CGA
ADCY1	CXCL1
ADCY1	CXCL10
ADCY1	CXCL11
ADCY1	CXCL12
ADCY1	CXCL16
ADCY1	CXCL2
ADCY1	CXCL3
ADCY1	CXCL5
ADCY1	CXCL6
ADCY1	CXCL9
ADCY1	CXCR1
ADCY1	CXCR2
ADCY1	CXCR7
ADCY1	DRD1
ADCY1	DRD2
ADCY1	DRD3
ADCY1	DRD4
ADCY1	DRD5
ADCY1	FSHB
ADCY1	FSHR
ADCY1	GCG
ADCY1	GCGR
ADCY1	GHRH
ADCY1	GHRHR
ADCY1	GIPR
ADCY1	GLP1R
ADCY1	GNAI1
ADCY1	GNAI2
ADCY1	GNAI3
ADCY1	GNAO1
ADCY1	GNAT1
ADCY1	GNAT2
ADCY1	GNAT3
ADCY1	GNAZ
ADCY1	GNB1
ADCY1	GNG2
ADCY1	GNGT1
ADCY1	GPR55
ADCY1	HRH2
ADCY1	HRH3
ADCY1	HRH4
ADCY1	IL8
ADCY1	ITPA
ADCY1	KNG1
ADCY1	LHB
ADCY1	LHCGR
ADCY1	NPB
ADCY1	NPBWR1
ADCY1	NPBWR2
ADCY1	NPW
ADCY1	OPRD1
ADCY1	OPRK1
ADCY1	OPRL1
ADCY1	OPRM1
ADCY1	P2RY12
ADCY1	P2RY13
ADCY1	P2RY14
ADCY1	P2RY4
ADCY1	PAK2
ADCY1	PDYN
ADCY1	PENK
ADCY1	PF4
ADCY1	PNOC
ADCY1	PPBP
ADCY1	PTGIR
ADCY1	PTH
ADCY1	PTHLH
ADCY1	SST
ADCY1	SSTR1
ADCY1	SSTR2
ADCY1	SSTR3
ADCY1	SSTR4
ADCY1	SSTR5
ADCY1	TAAR1
ADCY1	TSHR
ADCY1	VIPR1
ADCY10	GLP1R
ADCY2	CCL20
ADCY2	CCL21
ADCY2	CCL5
ADCY2	CXCL1
ADCY2	CXCL12
ADCY2	CXCL5
ADCY2	CXCL6
ADCY2	FSHR
ADCY2	GHRHR
ADCY2	GLP1R
ADCY2	GNAI1
ADCY2	GNG2
ADCY2	HRH2
ADCY2	HRH4
ADCY2	IL8
ADCY2	ITPA
ADCY2	LHCGR
ADCY2	NMT2
ADCY2	OPRD1
ADCY2	OPRK1
ADCY2	OPRL1
ADCY2	OPRM1
ADCY2	P2RY12
ADCY2	PTGIR
ADCY2	SSTR2
ADCY2	TSHR
ADCY3	CCL20
ADCY3	CCL21
ADCY3	CCL5
ADCY3	CXCL1
ADCY3	CXCL12
ADCY3	CXCL5
ADCY3	CXCL6
ADCY3	FSHR
ADCY3	GHRHR
ADCY3	GLP1R
ADCY3	GNAI1
ADCY3	GNG2
ADCY3	HRH2
ADCY3	HRH4
ADCY3	IL8
ADCY3	ITPA
ADCY3	LHCGR
ADCY3	OPRD1
ADCY3	OPRK1
ADCY3	OPRL1
ADCY3	OPRM1
ADCY3	P2RY12
ADCY3	PTGIR
ADCY3	SSTR2
ADCY3	TSHR
ADCY4	CCL20
ADCY4	CCL21
ADCY4	CCL5
ADCY4	CPT1A
ADCY4	CXCL1
ADCY4	CXCL12
ADCY4	CXCL5
ADCY4	CXCL6
ADCY4	FSHR
ADCY4	GHRHR
ADCY4	GLP1R
ADCY4	GNAI1
ADCY4	GNG2
ADCY4	HRH2
ADCY4	HRH4
ADCY4	IL8
ADCY4	ITPA
ADCY4	LHCGR
ADCY4	OPRD1
ADCY4	OPRK1
ADCY4	OPRL1
ADCY4	OPRM1
ADCY4	P2RY12
ADCY4	PTGIR
ADCY4	SSTR2
ADCY4	TSHR
ADCY5	CCL20
ADCY5	CCL21
ADCY5	CCL5
ADCY5	CD86
ADCY5	CXCL1
ADCY5	CXCL12
ADCY5	CXCL5
ADCY5	CXCL6
ADCY5	FSHR
ADCY5	GHRHR
ADCY5	GLP1R
ADCY5	GNAI1
ADCY5	GNG2
ADCY5	HRH2
ADCY5	HRH4
ADCY5	IL8
ADCY5	ITPA
ADCY5	LHCGR
ADCY5	OPRD1
ADCY5	OPRK1
ADCY5	OPRL1
ADCY5	OPRM1
ADCY5	P2RY12
ADCY5	PTGIR
ADCY5	RARB
ADCY5	SSTR2
ADCY5	TOP2B
ADCY5	TSHR
ADCY6	CCL20
ADCY6	CCL21
ADCY6	CCL5
ADCY6	CXCL1
ADCY6	CXCL12
ADCY6	CXCL5
ADCY6	CXCL6
ADCY6	FSHR
ADCY6	GHRHR
ADCY6	GLP1R
ADCY6	GNAI1
ADCY6	GNG2
ADCY6	HRH2
ADCY6	HRH4
ADCY6	IL8
ADCY6	ITPA
ADCY6	LHCGR
ADCY6	OPRD1
ADCY6	OPRK1
ADCY6	OPRL1
ADCY6	OPRM1
ADCY6	P2RY12
ADCY6	PTGIR
ADCY6	SSTR2
ADCY6	TSHR
ADCY7	ACAT1
ADCY7	CCL20
ADCY7	CCL21
ADCY7	CCL5
ADCY7	CXCL1
ADCY7	CXCL12
ADCY7	CXCL5
ADCY7	CXCL6
ADCY7	FSHR
ADCY7	GHRHR
ADCY7	GLP1R
ADCY7	GNAI1
ADCY7	GNG2
ADCY7	HRH2
ADCY7	HRH4
ADCY7	IL8
ADCY7	ITPA
ADCY7	LHCGR
ADCY7	OPRD1
ADCY7	OPRK1
ADCY7	OPRL1
ADCY7	OPRM1
ADCY7	P2RY12
ADCY7	PTGIR
ADCY7	SSTR2
ADCY7	TSHR
ADCY8	CCL20
ADCY8	CCL21
ADCY8	CCL5
ADCY8	CXCL1
ADCY8	CXCL12
ADCY8	CXCL5
ADCY8	CXCL6
ADCY8	FSHR
ADCY8	GHRHR
ADCY8	GLP1R
ADCY8	GNAI1
ADCY8	GNG2
ADCY8	HRH2
ADCY8	HRH4
ADCY8	IL8
ADCY8	ITPA
ADCY8	LHCGR
ADCY8	OPRD1
ADCY8	OPRK1
ADCY8	OPRL1
ADCY8	OPRM1
ADCY8	P2RY12
ADCY8	PTGIR
ADCY8	SSTR2
ADCY8	TSHR
ADCY9	CCL20
ADCY9	CCL21
ADCY9	CCL5
ADCY9	CXCL1
ADCY9	CXCL12
ADCY9	CXCL5
ADCY9	CXCL6
ADCY9	FSHR
ADCY9	GHRHR
ADCY9	GLP1R
ADCY9	GNAI1
ADCY9	GNG2
ADCY9	HRH2
ADCY9	HRH4
ADCY9	IL8
ADCY9	ITPA
ADCY9	LHCGR
ADCY9	OPRD1
ADCY9	OPRK1
ADCY9	OPRL1
ADCY9	OPRM1
ADCY9	P2RY12
ADCY9	PTGIR
ADCY9	SSTR2
ADCY9	TSHR
ADM	ADCY1
ADM	ADRB1
ADM	ADRB2
ADM	ADRB3
ADM	CALCR
ADM	FSHR
ADM	GHRHR
ADM	GLP1R
ADM	GNG2
ADM	HIF1A
ADM	HRH2
ADM	LHCGR
ADM	PIK3CG
ADM	PTGIR
ADM	TLR2
ADM	TLR4
ADM	TSHR
ADORA1	ADA
ADORA1	ADCY1
ADORA1	AGTR2
ADORA1	C5
ADORA1	CCL20
ADORA1	CCL21
ADORA1	CCL5
ADORA1	CCR5
ADORA1	CHRM2
ADORA1	CHRM4
ADORA1	CNR1
ADORA1	CNR2
ADORA1	CXCL1
ADORA1	CXCL12
ADORA1	CXCL5
ADORA1	CXCL6
ADORA1	GNAI1
ADORA1	GNG2
ADORA1	HRH4
ADORA1	IL8
ADORA1	OPRD1
ADORA1	OPRK1
ADORA1	OPRL1
ADORA1	OPRM1
ADORA1	P2RY12
ADORA1	PIK3CG
ADORA1	POMC
ADORA1	SSTR2
ADORA2A	ADA
ADORA2A	ADCY1
ADORA2A	ADRB1
ADORA2A	ADRB2
ADORA2A	ADRB3
ADORA2A	CALCR
ADORA2A	FSHR
ADORA2A	GHRHR
ADORA2A	GLP1R
ADORA2A	GNG2
ADORA2A	HRH2
ADORA2A	LHCGR
ADORA2A	PIK3CG
ADORA2A	PTGIR
ADORA2A	TNFSF13
ADORA2A	TSHR
ADORA3	ADCY1
ADORA3	AGTR2
ADORA3	C5
ADORA3	CCL20
ADORA3	CCL21
ADORA3	CCL5
ADORA3	CCR5
ADORA3	CHRM2
ADORA3	CHRM4
ADORA3	CNR1
ADORA3	CNR2
ADORA3	CXCL1
ADORA3	CXCL12
ADORA3	CXCL5
ADORA3	CXCL6
ADORA3	GNAI1
ADORA3	GNG2
ADORA3	HRH4
ADORA3	IL8
ADORA3	OPRD1
ADORA3	OPRK1
ADORA3	OPRL1
ADORA3	OPRM1
ADORA3	P2RY12
ADORA3	PIK3CG
ADORA3	POMC
ADORA3	SSTR2
ADRA2A	ADCY1
ADRA2A	ADRB1
ADRA2A	ADRB2
ADRA2A	AGTR2
ADRA2A	C5
ADRA2A	CCL20
ADRA2A	CCL21
ADRA2A	CCL5
ADRA2A	CCR5
ADRA2A	CHRM2
ADRA2A	CHRM4
ADRA2A	CNR1
ADRA2A	CNR2
ADRA2A	CXCL1
ADRA2A	CXCL12
ADRA2A	CXCL5
ADRA2A	CXCL6
ADRA2A	GNAI1
ADRA2A	GNG2
ADRA2A	HRH4
ADRA2A	IL8
ADRA2A	OPRD1
ADRA2A	OPRK1
ADRA2A	OPRL1
ADRA2A	OPRM1
ADRA2A	P2RY12
ADRA2A	PIK3CG
ADRA2A	POMC
ADRA2A	SSTR2
ADRA2B	ADCY1
ADRA2B	AGTR2
ADRA2B	C5
ADRA2B	CCL20
ADRA2B	CCL21
ADRA2B	CCL5
ADRA2B	CCR5
ADRA2B	CHRM2
ADRA2B	CHRM4
ADRA2B	CNR1
ADRA2B	CNR2
ADRA2B	CXCL1
ADRA2B	CXCL12
ADRA2B	CXCL5
ADRA2B	CXCL6
ADRA2B	GNAI1
ADRA2B	GNG2
ADRA2B	HRH4
ADRA2B	IL8
ADRA2B	OPRD1
ADRA2B	OPRK1
ADRA2B	OPRL1
ADRA2B	OPRM1
ADRA2B	P2RY12
ADRA2B	PIK3CD
ADRA2B	PIK3CG
ADRA2B	POMC
ADRA2B	SSTR2
ADRB1	ADCY1
ADRB1	ADCY10
ADRB1	ADCY2
ADRB1	ADCY3
ADRB1	ADCY4
ADRB1	ADCY5
ADRB1	ADCY6
ADRB1	ADCY7
ADRB1	ADCY8
ADRB1	ADCY9
ADRB1	ADRB2
ADRB1	ADRB3
ADRB1	AKT1
ADRB1	ARRB1
ADRB1	AVP
ADRB1	AVPR2
ADRB1	CALCA
ADRB1	CALCR
ADRB1	CD44
ADRB1	CDK2
ADRB1	CGA
ADRB1	CRH
ADRB1	CRHR1
ADRB1	DRD1
ADRB1	DRD5
ADRB1	FSHB
ADRB1	FSHR
ADRB1	GCG
ADRB1	GCGR
ADRB1	GHRH
ADRB1	GHRHR
ADRB1	GIPR
ADRB1	GLP1R
ADRB1	GNB1
ADRB1	GNG2
ADRB1	GRB2
ADRB1	HRH2
ADRB1	IL10
ADRB1	IL15
ADRB1	IL4
ADRB1	IL6
ADRB1	ITGA4
ADRB1	ITGB1
ADRB1	LHB
ADRB1	LHCGR
ADRB1	LTB
ADRB1	MAP2K1
ADRB1	MAPK3
ADRB1	MMP1
ADRB1	MMP2
ADRB1	MMP9
ADRB1	PIK3CG
ADRB1	PIK3R5
ADRB1	PIK3R6
ADRB1	PLAU
ADRB1	PLCB1
ADRB1	PLCB2
ADRB1	PLCB3
ADRB1	PTGIR
ADRB1	PTH
ADRB1	PTHLH
ADRB1	RAN
ADRB1	SCN1A
ADRB1	SMAD2
ADRB1	TAAR1
ADRB1	TGFB1
ADRB1	TSHR
ADRB1	VIPR1
ADRB2	ADCY1
ADRB2	ADCY10
ADRB2	ADCY2
ADRB2	ADCY3
ADRB2	ADCY4
ADRB2	ADCY5
ADRB2	ADCY6
ADRB2	ADCY7
ADRB2	ADCY8
ADRB2	ADCY9
ADRB2	ADRB3
ADRB2	ADRBK1
ADRB2	ARRB2
ADRB2	AVP
ADRB2	AVPR2
ADRB2	CALCA
ADRB2	CALCR
ADRB2	CGA
ADRB2	CRH
ADRB2	CRHR1
ADRB2	DRD1
ADRB2	DRD5
ADRB2	FSHB
ADRB2	FSHR
ADRB2	GCG
ADRB2	GCGR
ADRB2	GHRH
ADRB2	GHRHR
ADRB2	GIPR
ADRB2	GLP1R
ADRB2	GNA11
ADRB2	GNA15
ADRB2	GNB1
ADRB2	GNG2
ADRB2	GNGT1
ADRB2	GRB2
ADRB2	HRH2
ADRB2	IL1B
ADRB2	LHB
ADRB2	LHCGR
ADRB2	NR3C1
ADRB2	OPRD1
ADRB2	PIK3CG
ADRB2	PIK3R5
ADRB2	PIK3R6
ADRB2	PLCB1
ADRB2	PLCB2
ADRB2	PLCB3
ADRB2	PTGIR
ADRB2	PTH
ADRB2	PTHLH
ADRB2	TAAR1
ADRB2	TSHR
ADRB2	UBA52
ADRB2	VIPR1
ADRB3	ADCY1
ADRB3	ADCY10
ADRB3	ADCY2
ADRB3	ADCY3
ADRB3	ADCY4
ADRB3	ADCY5
ADRB3	ADCY6
ADRB3	ADCY7
ADRB3	ADCY8
ADRB3	ADCY9
ADRB3	AVP
ADRB3	AVPR2
ADRB3	CALCA
ADRB3	CALCR
ADRB3	CGA
ADRB3	CRH
ADRB3	CRHR1
ADRB3	DRD1
ADRB3	DRD5
ADRB3	FSHB
ADRB3	FSHR
ADRB3	GCG
ADRB3	GCGR
ADRB3	GHRH
ADRB3	GHRHR
ADRB3	GIPR
ADRB3	GLP1R
ADRB3	GNB1
ADRB3	GNG2
ADRB3	HRH2
ADRB3	LHB
ADRB3	LHCGR
ADRB3	NR3C1
ADRB3	PIK3CG
ADRB3	PIK3R5
ADRB3	PIK3R6
ADRB3	PLCB1
ADRB3	PLCB2
ADRB3	PLCB3
ADRB3	PTGIR
ADRB3	PTH
ADRB3	PTHLH
ADRB3	SRC
ADRB3	TAAR1
ADRB3	TSHR
ADRB3	VIPR1
ADRBK1	ADRBK2
ADRBK1	ARHGEF1
ADRBK1	ARRB1
ADRBK1	ARRB2
ADRBK1	AVP
ADRBK1	BDKRB1
ADRBK1	BDKRB2
ADRBK1	CASR
ADRBK1	CCR4
ADRBK1	CGA
ADRBK1	FSHR
ADRBK1	GCG
ADRBK1	GCGR
ADRBK1	GNA11
ADRBK1	GNA15
ADRBK1	GNB1
ADRBK1	GNG2
ADRBK1	KNG1
ADRBK1	MAP3K1
ADRBK1	OPRL1
ADRBK1	PNOC
ADRBK1	PRKCD
ADRBK1	PTK2B
ADRBK1	RCVRN
ADRBK1	SRC
ADRBK1	TBXA2R
ADRBK2	ARRB2
ADRBK2	CCR4
ADRBK2	CRHR1
ADRBK2	CXCR4
ADRBK2	GIPR
ADRBK2	IRAK2
ADRBK2	OPRL1
ADRBK2	PNOC
ADRBK2	SRC
AGT	ADCY1
AGT	ADRBK1
AGT	C5
AGT	CCL20
AGT	CCL21
AGT	CCL5
AGT	CCR5
AGT	CNR1
AGT	CNR2
AGT	CXCL1
AGT	CXCL12
AGT	CXCL5
AGT	CXCL6
AGT	GNAI1
AGT	GNG2
AGT	HRH4
AGT	IL8
AGT	OPRD1
AGT	OPRK1
AGT	OPRL1
AGT	OPRM1
AGT	P2RY12
AGT	PIK3CA
AGT	PIK3CG
AGT	POMC
AGT	SSTR2
AGT	TBXA2R
AGTR1	ADRBK1
AGTR1	C5
AGTR1	CCL20
AGTR1	CCL21
AGTR1	CCL5
AGTR1	CCR5
AGTR1	CNR1
AGTR1	CNR2
AGTR1	CXCL1
AGTR1	CXCL12
AGTR1	CXCL5
AGTR1	CXCL6
AGTR1	GNAI1
AGTR1	GNG2
AGTR1	HRH4
AGTR1	IL8
AGTR1	OPRD1
AGTR1	OPRK1
AGTR1	OPRL1
AGTR1	OPRM1
AGTR1	P2RY12
AGTR1	PIK3CA
AGTR1	PIK3CG
AGTR1	POMC
AGTR1	SSTR2
AGTR1	TBXA2R
AGTR2	ADCY1
AGTR2	ADCY10
AGTR2	ADCY2
AGTR2	ADCY3
AGTR2	ADCY4
AGTR2	ADCY5
AGTR2	ADCY6
AGTR2	ADCY7
AGTR2	ADCY8
AGTR2	ADCY9
AGTR2	ADRA2C
AGTR2	AGT
AGTR2	AGTR1
AGTR2	APLN
AGTR2	APLNR
AGTR2	ARHGEF1
AGTR2	ARHGEF12
AGTR2	AVP
AGTR2	BDKRB1
AGTR2	BDKRB2
AGTR2	C5
AGTR2	C5AR1
AGTR2	CASR
AGTR2	CCL16
AGTR2	CCL19
AGTR2	CCL20
AGTR2	CCL21
AGTR2	CCL25
AGTR2	CCL27
AGTR2	CCL28
AGTR2	CCL5
AGTR2	CCR1
AGTR2	CCR10
AGTR2	CCR2
AGTR2	CCR3
AGTR2	CCR4
AGTR2	CCR5
AGTR2	CCR6
AGTR2	CCR7
AGTR2	CCR8
AGTR2	CCR9
AGTR2	CGA
AGTR2	CNR1
AGTR2	CNR2
AGTR2	CXCL1
AGTR2	CXCL10
AGTR2	CXCL11
AGTR2	CXCL12
AGTR2	CXCL16
AGTR2	CXCL2
AGTR2	CXCL3
AGTR2	CXCL5
AGTR2	CXCL6
AGTR2	CXCL9
AGTR2	CXCR1
AGTR2	CXCR2
AGTR2	CXCR3
AGTR2	CXCR4
AGTR2	CXCR6
AGTR2	CXCR7
AGTR2	DRD2
AGTR2	DRD3
AGTR2	DRD4
AGTR2	GCG
AGTR2	GCGR
AGTR2	GNA11
AGTR2	GNA12
AGTR2	GNA13
AGTR2	GNA15
AGTR2	GNAI1
AGTR2	GNAI2
AGTR2	GNAI3
AGTR2	GNAO1
AGTR2	GNAT1
AGTR2	GNAT2
AGTR2	GNAT3
AGTR2	GNAZ
AGTR2	GNB1
AGTR2	GNG2
AGTR2	GPER
AGTR2	GPR55
AGTR2	HRH3
AGTR2	HRH4
AGTR2	IL8
AGTR2	KNG1
AGTR2	NPB
AGTR2	NPBWR1
AGTR2	NPBWR2
AGTR2	NPW
AGTR2	OPRD1
AGTR2	OPRK1
AGTR2	OPRL1
AGTR2	OPRM1
AGTR2	P2RY12
AGTR2	P2RY13
AGTR2	P2RY14
AGTR2	P2RY4
AGTR2	PDYN
AGTR2	PENK
AGTR2	PF4
AGTR2	PIK3CG
AGTR2	PIK3R5
AGTR2	PIK3R6
AGTR2	PLCB1
AGTR2	PLCB2
AGTR2	PLCB3
AGTR2	PLCG1
AGTR2	PNOC
AGTR2	POMC
AGTR2	PPBP
AGTR2	PTGIR
AGTR2	SST
AGTR2	SSTR1
AGTR2	SSTR2
AGTR2	SSTR3
AGTR2	SSTR4
AGTR2	SSTR5
AGTR2	TBXA2R
AHR	CYP1B1
AHR	ESR1
AHR	HIF1A
AHR	HSP90AA1
AHR	NCOA1
AHR	NR1I3
AHR	NRIP1
AHR	RB1
AHR	RELA
AHR	SP1
AKR1B1	CPT1A
AKT1	AR
AKT1	CCR5
AKT1	GNAI1
AKT1	GNG2
AKT1	GNGT1
AKT1	GRB2
AKT1	IGF1R
AKT1	IKBKB
AKT1	IKBKG
AKT1	IRAK1
AKT1	JAK2
AKT1	LCK
AKT1	LYN
AKT1	MAP2K1
AKT1	MAP3K1
AKT1	MAP3K14
AKT1	MAPK1
AKT1	MAPK3
AKT1	MDM2
AKT1	NFKB1
AKT1	NFKB2
AKT1	PAK2
AKT1	PDPK1
AKT1	PIK3CA
AKT1	PIK3CD
AKT1	PIK3CG
AKT1	PIK3R1
AKT1	PIK3R5
AKT1	PIK3R6
AKT1	PRKCQ
AKT1	RAC1
AKT1	RELA
AKT1	SHC1
AKT1	SRC
AKT1	STAT3
AKT1	STAT5A
AKT1	TGFB1
AKT1	TNFSF11
AKT1	UBA52
AKT1	VAV1
ALDH1A1	AKR1B1
ALDH1A1	ALDH5A1
ALDH1A1	CYP1B1
ALDH1A1	CYP2J2
ALDH1A1	CYP3A5
ALDH1A1	MDM2
ALDH1A2	AKR1B1
ALDH1A2	CYP1B1
ALDH1A2	CYP2J2
ALDH1A2	CYP3A5
ALDH1A2	MDM2
ALDH1A2	RARA
ALDH1A2	RARB
ALDH1A2	RXRA
ALDH1A2	RXRB
ALDH1A2	TGFB2
ALOX5	PLA2G4A
ALOX5	TTPA
AMPD1	ATIC
AMPD1	HPRT1
AMPD1	ITPA
ANGPT1	AGT
ANGPT1	FLT1
ANGPT1	GRB2
ANGPT1	HIF1A
ANGPT1	HRAS
ANGPT1	PGF
ANGPT1	PIK3CA
ANGPT1	PIK3R1
ANGPT1	PTPN11
ANGPT1	SHC1
ANGPT1	VEGFA
ANGPT1	VEGFB
APLN	ADCY1
APLN	C5
APLN	CCL20
APLN	CCL21
APLN	CCL5
APLN	CCR5
APLN	CNR1
APLN	CNR2
APLN	CXCL1
APLN	CXCL12
APLN	CXCL5
APLN	CXCL6
APLN	GNAI1
APLN	GNG2
APLN	HRH4
APLN	IL8
APLN	OPRD1
APLN	OPRK1
APLN	OPRL1
APLN	OPRM1
APLN	P2RY12
APLN	PIK3CG
APLN	POMC
APLN	SSTR2
APLNR	ADCY1
APLNR	C5
APLNR	CCL20
APLNR	CCL21
APLNR	CCL5
APLNR	CCR5
APLNR	CD4
APLNR	CNR1
APLNR	CNR2
APLNR	CXCL1
APLNR	CXCL12
APLNR	CXCL5
APLNR	CXCL6
APLNR	GNAI1
APLNR	GNG2
APLNR	HRH4
APLNR	IL8
APLNR	OPRD1
APLNR	OPRK1
APLNR	OPRL1
APLNR	OPRM1
APLNR	P2RY12
APLNR	PIK3CG
APLNR	POMC
APLNR	PTGIR
APLNR	SSTR2
AR	BAG1
AR	CASP3
AR	CCND1
AR	CDK7
AR	COX5B
AR	CREBBP
AR	ESR1
AR	GSN
AR	HDAC1
AR	HSP90AA1
AR	JUN
AR	MED1
AR	NCOA1
AR	NCOA3
AR	NCOR1
AR	NFKB1
AR	NR3C1
AR	PGR
AR	RAF1
AR	RAN
AR	RB1
AR	RELA
AR	STAT3
ARF1	ARRB1
ARF1	ATP6AP1
ARF1	CCR5
ARF1	CD4
ARF1	PLD2
ARF1	POMC
ARF1	PRDX5
ARF1	RAC1
ARF1	SST
ARF1	TUBB4
ARHGEF1	GNG2
ARHGEF1	GNGT1
ARHGEF12	GNG2
ARRB1	ATP5A1
ARRB1	ATP5B
ARRB1	CCR5
ARRB1	GSN
ARRB1	HCK
ARRB1	HSPA1A
ARRB1	MDM2
ARRB1	OPRD1
ARRB1	OPRL1
ARRB1	P4HB
ARRB1	RAF1
ARRB1	SRC
ARRB1	TOP2A
ARRB2	CDK4
ARRB2	CDK7
ARRB2	CHUK
ARRB2	GSN
ARRB2	HDAC2
ARRB2	HSPA1A
ARRB2	MAPK1
ARRB2	OPRD1
ARRB2	P4HB
ARRB2	PRMT1
ARRB2	RAF1
ARRB2	TUBA1A
ATP5A1	ACP1
ATP5A1	ATP5B
ATP5A1	COX5B
ATP5A1	RELA
ATP5B	COX5B
ATP5B	IL11
ATP5B	PDPK1
ATP6AP1	ATP6V1B2
ATP6V1B2	ATP6V0B
ATP6V1B2	ATP6V1F
ATP6V1B2	ATP6V1H
ATP6V1F	ATP6V0B
ATP6V1F	ATP6V1H
AVP	GLP1R
AVP	GNG2
AVP	PIK3CA
AVP	PIK3CG
AVP	PTGIR
AVP	TBXA2R
AVP	TSHR
AVPR2	GLP1R
AVPR2	GNG2
BAG1	CASP3
BAG1	ESR1
BAG1	HSP90AA1
BAG1	HSPA1A
BAG1	NR3C1
BAG1	RAF1
BAG1	RARA
BAG1	RB1
BAG1	TP53
BAG1	VDR
BCL2	ABCB1
BCL2	BAG1
BCL2	BLK
BCL2	CD19
BCL2	CD40
BCL2	CDK4
BCL2	CDK6
BCL2	HSPA1A
BCL2	IL15
BCL2	MDM2
BCL2	NFKB1
BCL2	NFKB2
BCL2	NR3C2
BCL2	PARP1
BCL2	PGR
BCL2	PPARG
BCL2	PTGS2
BCL2	RAF1
BCL2	REL
BCL2	TGFB1
BCL2	TNFRSF1A
BDKRB1	ADCY1
BDKRB1	C5
BDKRB1	CCL20
BDKRB1	CCL21
BDKRB1	CCL5
BDKRB1	CCR5
BDKRB1	CNR1
BDKRB1	CNR2
BDKRB1	CXCL1
BDKRB1	CXCL12
BDKRB1	CXCL5
BDKRB1	CXCL6
BDKRB1	GNAI1
BDKRB1	GNG2
BDKRB1	HRH4
BDKRB1	IL8
BDKRB1	OPRD1
BDKRB1	OPRK1
BDKRB1	OPRL1
BDKRB1	OPRM1
BDKRB1	P2RY12
BDKRB1	PIK3CA
BDKRB1	PIK3CG
BDKRB1	POMC
BDKRB1	SSTR2
BDKRB1	TBXA2R
BDKRB2	ADCY1
BDKRB2	C5
BDKRB2	CCL20
BDKRB2	CCL21
BDKRB2	CCL5
BDKRB2	CCR5
BDKRB2	CNR1
BDKRB2	CNR2
BDKRB2	CXCL1
BDKRB2	CXCL12
BDKRB2	CXCL5
BDKRB2	CXCL6
BDKRB2	GNAI1
BDKRB2	GNG2
BDKRB2	HRH4
BDKRB2	IL8
BDKRB2	OPRD1
BDKRB2	OPRK1
BDKRB2	OPRL1
BDKRB2	OPRM1
BDKRB2	P2RY12
BDKRB2	PIK3CA
BDKRB2	PIK3CG
BDKRB2	POMC
BDKRB2	SSTR2
BDKRB2	TBXA2R
BLK	EGFR
BLK	ERBB2
BLK	FYN
BLK	GRB2
BLK	HCK
BLK	LCK
BLK	LYN
BLK	PTK2B
BLK	SHC1
BLK	SRC
BLK	ZAP70
C1QA	C1QB
C1QA	C1QC
C1QA	C1R
C1QA	C1S
C1QA	TRAF6
C1QB	C1QC
C1QB	C1R
C1QB	C1S
C1QC	C1R
C1QC	C1S
C1R	C1S
C1R	CALCA
C1S	ATP6V1F
C1S	C5AR1
C1S	CALCA
C5	ADCY1
C5	ADCY10
C5	ADCY2
C5	ADCY3
C5	ADCY4
C5	ADCY5
C5	ADCY6
C5	ADCY7
C5	ADCY8
C5	ADCY9
C5	ADRA2C
C5	ARHGEF1
C5	ARHGEF12
C5	CCL16
C5	CCL19
C5	CCL20
C5	CCL21
C5	CCL25
C5	CCL27
C5	CCL28
C5	CCL5
C5	CCR9
C5	CXCL1
C5	CXCL10
C5	CXCL11
C5	CXCL12
C5	CXCL16
C5	CXCL2
C5	CXCL3
C5	CXCL5
C5	CXCL6
C5	CXCL9
C5	CXCR1
C5	CXCR2
C5	CXCR7
C5	DRD2
C5	DRD3
C5	DRD4
C5	GNA12
C5	GNA13
C5	GNAI1
C5	GNAI2
C5	GNAI3
C5	GNAO1
C5	GNAT1
C5	GNAT2
C5	GNAT3
C5	GNAZ
C5	GNB1
C5	GNG2
C5	GPR55
C5	HRH3
C5	HRH4
C5	IL8
C5	KNG1
C5	NPB
C5	NPBWR1
C5	NPBWR2
C5	NPW
C5	OPRD1
C5	OPRK1
C5	OPRL1
C5	OPRM1
C5	P2RY12
C5	P2RY13
C5	P2RY14
C5	P2RY4
C5	PDYN
C5	PENK
C5	PF4
C5	PIK3CG
C5	PIK3R5
C5	PIK3R6
C5	PLCB1
C5	PLCB2
C5	PLCB3
C5	PNOC
C5	POMC
C5	PPBP
C5	SST
C5	SSTR1
C5	SSTR2
C5	SSTR3
C5	SSTR4
C5	SSTR5
C5AR1	ADCY1
C5AR1	ALOX5
C5AR1	C5
C5AR1	CCL2
C5AR1	CCL20
C5AR1	CCL21
C5AR1	CCL5
C5AR1	CCR5
C5AR1	CNR1
C5AR1	CNR2
C5AR1	CXCL1
C5AR1	CXCL12
C5AR1	CXCL5
C5AR1	CXCL6
C5AR1	FPR1
C5AR1	GNAI1
C5AR1	GNG2
C5AR1	HRH4
C5AR1	ICAM1
C5AR1	IL1A
C5AR1	IL3
C5AR1	IL8
C5AR1	ITGAL
C5AR1	OPRD1
C5AR1	OPRK1
C5AR1	OPRL1
C5AR1	OPRM1
C5AR1	P2RY12
C5AR1	PIK3CG
C5AR1	POMC
C5AR1	SSTR2
CACNA1B	KCNQ2
CACNA1B	NFKB1
CACNA1B	SYT1
CALCA	DMPK
CALCA	GLP1R
CALCA	JUN
CALCR	ADCY1
CALCR	ADCY10
CALCR	ADCY2
CALCR	ADCY3
CALCR	ADCY4
CALCR	ADCY5
CALCR	ADCY6
CALCR	ADCY7
CALCR	ADCY8
CALCR	ADCY9
CALCR	AVP
CALCR	AVPR2
CALCR	CALCA
CALCR	CGA
CALCR	CRH
CALCR	CRHR1
CALCR	CTSK
CALCR	DRD1
CALCR	DRD5
CALCR	FSHB
CALCR	FSHR
CALCR	GCG
CALCR	GCGR
CALCR	GHRH
CALCR	GHRHR
CALCR	GIPR
CALCR	GLP1R
CALCR	GNB1
CALCR	GNG2
CALCR	HRH2
CALCR	LHB
CALCR	LHCGR
CALCR	PIK3CG
CALCR	PIK3R5
CALCR	PIK3R6
CALCR	PLCB1
CALCR	PLCB2
CALCR	PLCB3
CALCR	PTGIR
CALCR	PTH
CALCR	PTHLH
CALCR	TAAR1
CALCR	TSHR
CALCR	VIPR1
CALM1	AKT1
CALM1	CALCR
CALM1	ESR1
CALM1	ESR2
CALM1	GLP1R
CALM1	ICAM1
CALM1	KCNQ2
CALM1	OPRM1
CALM1	RPS6KA1
CANX	CD3D
CANX	FSHR
CANX	HSP90AA1
CANX	ITGB1
CANX	LHCGR
CANX	TAP1
CANX	TSHR
CASP3	AKT1
CASP3	CDK4
CASP3	CDK6
CASP3	CHUK
CASP3	IL18
CASP3	IL1R1
CASP3	MDM2
CASP3	PARP1
CASP3	PPARG
CASP3	PRKCD
CASP3	PRKCQ
CASP3	PTK2B
CASP3	SLC6A3
CASP3	TGFB1
CASP3	TP53
CASP3	TRAF1
CASR	ADCY1
CASR	C5
CASR	CCL20
CASR	CCL21
CASR	CCL5
CASR	CCR5
CASR	CNR1
CASR	CNR2
CASR	CXCL1
CASR	CXCL12
CASR	CXCL5
CASR	CXCL6
CASR	GNAI1
CASR	GNG2
CASR	HRH4
CASR	IL8
CASR	OPRD1
CASR	OPRK1
CASR	OPRL1
CASR	OPRM1
CASR	P2RY12
CASR	PIK3CA
CASR	PIK3CG
CASR	POMC
CASR	SSTR2
CASR	TBXA2R
CASR	TLR9
CASR	VDR
CCL16	CCL20
CCL16	CCL21
CCL16	CXCL5
CCL16	CXCL6
CCL16	GNG2
CCL19	CCL2
CCL19	CCL20
CCL19	CCL21
CCL19	CCL3
CCL19	CD80
CCL19	CD86
CCL19	CXCL5
CCL19	CXCL6
CCL19	GNG2
CCL19	IL10
CCL2	CCL3
CCL2	CCL5
CCL2	CCR1
CCL2	CCR10
CCL2	CCR3
CCL2	CCR4
CCL2	CCR5
CCL2	CCR6
CCL2	CCR7
CCL2	CCR8
CCL2	CD14
CCL2	CD40
CCL2	CD68
CCL2	CSF1
CCL2	CXCL1
CCL2	CXCL12
CCL2	CXCR1
CCL2	CXCR2
CCL2	ICAM1
CCL2	IFNG
CCL2	IL10
CCL2	IL13
CCL2	IL15
CCL2	IL17A
CCL2	IL18
CCL2	IL1A
CCL2	IL1RN
CCL2	IL3
CCL2	IL4
CCL2	IL5
CCL2	IL6
CCL2	IL8
CCL2	ITGA4
CCL2	ITGAM
CCL2	MAPK3
CCL2	MMP1
CCL2	MMP9
CCL2	NFKBIA
CCL2	PPARG
CCL2	REL
CCL2	TH1L
CCL2	TLR4
CCL2	TNFAIP3
CCL20	ADCY10
CCL20	ADRA2C
CCL20	ARHGEF1
CCL20	ARHGEF12
CCL20	CCL2
CCL20	CCL21
CCL20	CCL25
CCL20	CCL27
CCL20	CCL28
CCL20	CCL3
CCL20	CD83
CCL20	CXCL10
CCL20	CXCL11
CCL20	CXCL16
CCL20	CXCL5
CCL20	CXCL6
CCL20	CXCL9
CCL20	GNAT3
CCL20	GNG2
CCL20	GPR55
CCL20	IL17A
CCL20	IL4
CCL20	MYD88
CCL20	NPB
CCL20	NPW
CCL20	P2RY13
CCL20	PIK3R5
CCL20	PIK3R6
CCL20	PPBP
CCL21	ADCY10
CCL21	ADRA2C
CCL21	ARHGEF1
CCL21	ARHGEF12
CCL21	CCL2
CCL21	CCL25
CCL21	CCL27
CCL21	CCL28
CCL21	CCL3
CCL21	CD83
CCL21	CD86
CCL21	CXCL10
CCL21	CXCL11
CCL21	CXCL16
CCL21	CXCL5
CCL21	CXCL6
CCL21	CXCL9
CCL21	GNAT3
CCL21	GNG2
CCL21	GPR55
CCL21	NPB
CCL21	NPW
CCL21	P2RY13
CCL21	PIK3R5
CCL21	PIK3R6
CCL21	PPBP
CCL25	CXCL5
CCL25	CXCL6
CCL25	GNG2
CCL27	CXCL5
CCL27	CXCL6
CCL27	GNG2
CCL28	CXCL5
CCL28	CXCL6
CCL28	GNG2
CCL3	CCL5
CCL3	CCR1
CCL3	CCR2
CCL3	CCR3
CCL3	CCR4
CCL3	CCR5
CCL3	CCR6
CCL3	CCR7
CCL3	CCR8
CCL3	CD14
CCL3	CD4
CCL3	CD40
CCL3	CD68
CCL3	CD80
CCL3	CD83
CCL3	CD86
CCL3	CD8A
CCL3	CSF1
CCL3	CXCL1
CCL3	CXCL12
CCL3	CXCR1
CCL3	CXCR2
CCL3	IFNG
CCL3	IL10
CCL3	IL11
CCL3	IL13
CCL3	IL15
CCL3	IL18
CCL3	IL1RN
CCL3	IL2
CCL3	IL3
CCL3	IL4
CCL3	IL5
CCL3	IL6
CCL3	IL7
CCL3	IL8
CCL3	TGFB1
CCL3	TH1L
CCL3	TNFSF11
CCL5	ADCY10
CCL5	ADRA2C
CCL5	ARHGEF1
CCL5	ARHGEF12
CCL5	CCL16
CCL5	CCL19
CCL5	CCL20
CCL5	CCL21
CCL5	CCL25
CCL5	CCL27
CCL5	CCL28
CCL5	CD83
CCL5	CD86
CCL5	CXCL10
CCL5	CXCL11
CCL5	CXCL16
CCL5	CXCL5
CCL5	CXCL6
CCL5	CXCL9
CCL5	GNAT3
CCL5	GNG2
CCL5	GPR55
CCL5	GRB2
CCL5	IL10
CCL5	IL4
CCL5	IL5
CCL5	IL6
CCL5	IRAK2
CCL5	MYD88
CCL5	NPB
CCL5	NPW
CCL5	P2RY13
CCL5	PIK3R5
CCL5	PIK3R6
CCL5	PPBP
CCL5	TH1L
CCL5	TNFAIP3
CCND1	CD19
CCND1	CDK7
CCND1	CTNNB1
CCND1	ESR1
CCND1	MAPK1
CCND1	MDM2
CCND1	MMP7
CCND1	NCOA1
CCND1	NFKB1
CCND1	PPARG
CCND1	RAF1
CCND1	SRC
CCND1	THRA
CCND1	TP53
CCR1	ADCY1
CCR1	C5
CCR1	CCL20
CCR1	CCL21
CCR1	CCL5
CCR1	CCR5
CCR1	CD4
CCR1	CXCL1
CCR1	CXCL12
CCR1	CXCL5
CCR1	CXCL6
CCR1	GNAI1
CCR1	GNG2
CCR1	HRH4
CCR1	IL4
CCR1	IL8
CCR1	OPRD1
CCR1	OPRK1
CCR1	OPRL1
CCR1	OPRM1
CCR1	P2RY12
CCR1	PIK3CG
CCR1	POMC
CCR1	SSTR2
CCR10	ADCY1
CCR10	C5
CCR10	CCL20
CCR10	CCL21
CCR10	CCL5
CCR10	CXCL1
CCR10	CXCL12
CCR10	CXCL5
CCR10	CXCL6
CCR10	GNAI1
CCR10	GNG2
CCR10	HRH4
CCR10	IL8
CCR10	OPRD1
CCR10	OPRK1
CCR10	OPRL1
CCR10	OPRM1
CCR10	P2RY12
CCR10	PIK3CG
CCR10	POMC
CCR10	SSTR2
CCR2	ADCY1
CCR2	C5
CCR2	CCL2
CCR2	CCL20
CCR2	CCL21
CCR2	CCL5
CCR2	CCR5
CCR2	CD4
CCR2	CXCL1
CCR2	CXCL12
CCR2	CXCL5
CCR2	CXCL6
CCR2	GNAI1
CCR2	GNG2
CCR2	HRH4
CCR2	IL8
CCR2	OPRD1
CCR2	OPRK1
CCR2	OPRL1
CCR2	OPRM1
CCR2	P2RY12
CCR2	PIK3CG
CCR2	POMC
CCR2	SSTR2
CCR3	ADCY1
CCR3	C5
CCR3	CCL20
CCR3	CCL21
CCR3	CCL5
CCR3	CCR5
CCR3	CD4
CCR3	CXCL1
CCR3	CXCL12
CCR3	CXCL5
CCR3	CXCL6
CCR3	GNAI1
CCR3	GNG2
CCR3	HCK
CCR3	HRH4
CCR3	IFNG
CCR3	IL10
CCR3	IL17A
CCR3	IL3
CCR3	IL4
CCR3	IL8
CCR3	OPRD1
CCR3	OPRK1
CCR3	OPRL1
CCR3	OPRM1
CCR3	P2RY12
CCR3	PIK3CD
CCR3	PIK3CG
CCR3	POMC
CCR3	PRKCD
CCR3	SSTR2
CCR3	TLR9
CCR4	ADCY1
CCR4	ALPPL2
CCR4	C5
CCR4	CCL20
CCR4	CCL21
CCR4	CCL5
CCR4	CCR5
CCR4	CD4
CCR4	CD40
CCR4	CD80
CCR4	CD86
CCR4	CXCL1
CCR4	CXCL5
CCR4	CXCL6
CCR4	GNAI1
CCR4	GNG2
CCR4	GNGT1
CCR4	HRH4
CCR4	IL10
CCR4	IL4
CCR4	IL8
CCR4	LY96
CCR4	OPRD1
CCR4	OPRK1
CCR4	OPRL1
CCR4	OPRM1
CCR4	P2RY12
CCR4	PIK3CG
CCR4	POMC
CCR4	PTK2B
CCR4	SSTR2
CCR4	TLR2
CCR4	TLR4
CCR5	ADCY1
CCR5	ADCY10
CCR5	ADCY2
CCR5	ADCY3
CCR5	ADCY4
CCR5	ADCY5
CCR5	ADCY6
CCR5	ADCY7
CCR5	ADCY8
CCR5	ADCY9
CCR5	ADRA2C
CCR5	ARHGEF1
CCR5	ARHGEF12
CCR5	C5
CCR5	CCL16
CCR5	CCL19
CCR5	CCL20
CCR5	CCL21
CCR5	CCL25
CCR5	CCL27
CCR5	CCL28
CCR5	CCL5
CCR5	CCR10
CCR5	CCR6
CCR5	CCR7
CCR5	CCR8
CCR5	CCR9
CCR5	CD14
CCR5	CD28
CCR5	CD38
CCR5	CD40
CCR5	CD69
CCR5	CD80
CCR5	CD83
CCR5	CD86
CCR5	CD8A
CCR5	CXCL1
CCR5	CXCL10
CCR5	CXCL11
CCR5	CXCL12
CCR5	CXCL16
CCR5	CXCL2
CCR5	CXCL3
CCR5	CXCL5
CCR5	CXCL6
CCR5	CXCL9
CCR5	CXCR1
CCR5	CXCR2
CCR5	CXCR7
CCR5	DRD2
CCR5	DRD3
CCR5	DRD4
CCR5	FPR1
CCR5	GNA12
CCR5	GNA13
CCR5	GNAI1
CCR5	GNAI2
CCR5	GNAI3
CCR5	GNAO1
CCR5	GNAT1
CCR5	GNAT2
CCR5	GNAT3
CCR5	GNAZ
CCR5	GNB1
CCR5	GNG2
CCR5	GPER
CCR5	GPR55
CCR5	HRH3
CCR5	HRH4
CCR5	IFNG
CCR5	IKBKG
CCR5	IL10
CCR5	IL4
CCR5	IL8
CCR5	JAK2
CCR5	KNG1
CCR5	LCK
CCR5	NPB
CCR5	NPBWR1
CCR5	NPBWR2
CCR5	NPW
CCR5	OPRD1
CCR5	OPRK1
CCR5	OPRL1
CCR5	OPRM1
CCR5	P2RY12
CCR5	P2RY13
CCR5	P2RY14
CCR5	P2RY4
CCR5	PDYN
CCR5	PENK
CCR5	PF4
CCR5	PIK3CG
CCR5	PIK3R5
CCR5	PIK3R6
CCR5	PLCB1
CCR5	PLCB2
CCR5	PLCB3
CCR5	PNOC
CCR5	POMC
CCR5	PPBP
CCR5	PTK2B
CCR5	RAC1
CCR5	RAN
CCR5	SST
CCR5	SSTR1
CCR5	SSTR2
CCR5	SSTR3
CCR5	SSTR4
CCR5	SSTR5
CCR5	TH1L
CCR6	ADCY1
CCR6	C5
CCR6	CCL20
CCR6	CCL21
CCR6	CCL5
CCR6	CD28
CCR6	CD4
CCR6	CXCL1
CCR6	CXCL12
CCR6	CXCL5
CCR6	CXCL6
CCR6	GNAI1
CCR6	GNG2
CCR6	HRH4
CCR6	IFNG
CCR6	IL4
CCR6	IL8
CCR6	OPRD1
CCR6	OPRK1
CCR6	OPRL1
CCR6	OPRM1
CCR6	P2RY12
CCR6	PIK3CG
CCR6	POMC
CCR6	PRKCD
CCR6	SSTR2
CCR7	ADCY1
CCR7	C5
CCR7	CCL20
CCR7	CCL21
CCR7	CCL5
CCR7	CD28
CCR7	CD40
CCR7	CD80
CCR7	CD86
CCR7	CXCL1
CCR7	CXCL12
CCR7	CXCL5
CCR7	CXCL6
CCR7	GNAI1
CCR7	GNG2
CCR7	HRH4
CCR7	ICAM1
CCR7	IL10
CCR7	IL15
CCR7	IL2
CCR7	IL4
CCR7	IL8
CCR7	OPRD1
CCR7	OPRK1
CCR7	OPRL1
CCR7	OPRM1
CCR7	P2RY12
CCR7	PIK3CD
CCR7	PIK3CG
CCR7	POMC
CCR7	PTK2B
CCR7	SSTR2
CCR7	TLR7
CCR8	ADCY1
CCR8	C5
CCR8	CCL20
CCR8	CCL21
CCR8	CCL5
CCR8	CD4
CCR8	CXCL1
CCR8	CXCL12
CCR8	CXCL5
CCR8	CXCL6
CCR8	GNAI1
CCR8	GNG2
CCR8	HRH4
CCR8	IL4
CCR8	IL8
CCR8	OPRD1
CCR8	OPRK1
CCR8	OPRL1
CCR8	OPRM1
CCR8	P2RY12
CCR8	PIK3CG
CCR8	POMC
CCR8	SSTR2
CCR9	ADCY1
CCR9	CCL20
CCR9	CCL21
CCR9	CCL5
CD14	CD19
CD14	CD28
CD14	CD4
CD14	CD40
CD14	CD80
CD14	CD86
CD14	CSF1
CD14	FCGR1A
CD14	FCGR3A
CD14	FPR1
CD14	GNAI1
CD14	ICAM1
CD14	IL10
CD14	IL1A
CD14	IL1RN
CD14	IL3
CD14	IL4
CD14	IL4R
CD14	IL6
CD14	IL8
CD14	ITGAL
CD14	ITGAV
CD14	ITGB2
CD14	LTA
CD14	LY96
CD14	TLR7
CD14	TLR9
CD19	CD28
CD19	CD38
CD19	CD4
CD19	CD40
CD19	CD44
CD19	CD58
CD19	CD68
CD19	CD69
CD19	CD80
CD19	CD83
CD19	CD86
CD19	CD8A
CD19	FAS
CD19	FCGR1A
CD19	FCGR3A
CD19	FYN
[truncated: 4,955 more rows]
