# Supplementary material for: Uncovering pharmacological mechanisms of Wu-tou decoction acting on rheumatoid arthritis through systems approaches: drug-target prediction, network analysis and experimental validation
Source: Sci Rep. 2015 Mar 30;5:9463. doi: 10.1038/srep09463 (PMC4377576; doi:10.1038/srep09463)
Supplement: Supplementary Information — Table S3 [file srep09463-s3.xls]

## Sheet: Table S3
Table S3 Topological feature values of major hubs
Major_hubs	Degree (median=21)	Betweenness (median=0.126865670084953)	Closeness (median=39.3416938781738)	Coreness (median=14)
ADCY1	146	2.03907	47.0919	29
ADCY2	40	0.211959	41.1138	29
ADCY4	40	0.182302	41.0466	29
ADCY5	42	0.687832	42.2915	29
ADCY7	40	0.275086	41.249	29
ADRB1	73	3.19723	46.7847	29
ADRB2	62	1.19595	44.8615	29
ADRB3	52	0.366577	42.6871	29
ADRBK1	35	0.811568	42.5424	22
AGT	34	0.16665	40.8462	27
AGTR2	134	0.909652	45.6779	29
AKT1	59	2.19679	48.7852	16
C5	121	0.245353	44.5826	29
C5AR1	35	0.908598	41.6598	27
CALCR	52	0.253561	40.8795	29
CASR	35	0.375121	41.7985	27
CCL2	48	0.552903	42.5785	19
CCL20	128	0.885046	46.611	29
CCL21	125	0.373138	45.471	29
CCL3	43	0.227456	41.0802	18
CCL5	134	1.60263	47.9465	29
CCR3	39	0.201981	42.4345	27
CCR4	43	0.601957	42.7962	27
CCR5	147	3.06473	50.2	29
CCR7	41	0.238869	42.1495	27
CD14	32	0.2024	41.249	17
CD28	58	0.677283	46.4815	17
CD4	62	1.60526	44.9418	17
CD40	61	1.08669	44.5035	17
CD80	60	0.671271	46.055	17
CD86	65	0.935822	46.7412	17
CHRM2	124	0.338381	44.7415	29
CHRM4	121	0.245353	44.5826	29
CHUK	43	0.681285	46.3956	15
CNR1	122	0.260985	44.6222	29
CNR2	122	0.260985	44.6222	29
CSF1	29	0.282744	40.4839	16
CTLA4	31	0.247317	41.0131	16
CXCL1	127	0.617585	46.2673	29
CXCL12	135	2.19972	48.9279	29
CXCL5	121	0.245353	44.5826	29
CXCL6	121	0.245353	44.5826	29
FCGR3A	39	0.191149	41.6598	17
FSHR	52	0.15806	40.5821	29
GCGR	24	0.247788	39.7466	22
GLP1R	53	0.314059	41.249	29
GNA13	33	0.285279	42.1141	26
GNAI1	138	2.52197	50.0499	29
GNAI2	36	0.653424	40.4512	29
GNAT2	28	0.309155	39.8097	27
GNB1	52	0.401461	44.5035	29
GNG2	165	2.68707	50.2503	29
GRB2	35	2.226	46.2673	15
HIF1A	124	0.57835	44.7415	29
HSPA1A	37	0.673206	41.4876	15
HSPA8	34	0.425819	40.0319	15
HTR1A	31	0.354306	41.1475	28
HTR4	57	0.196307	41.6252	29
ICAM1	51	0.548787	43.8045	17
IFNG	40	0.257678	42.6508	17
IKBKB	43	1.02239	46.0973	15
IL10	60	0.659622	45.0628	17
IL15	41	0.402917	43.7282	17
IL1A	47	0.58731	43.3506	17
IL1B	29	0.193298	42.6871	15
IL1R1	52	0.40941	43.3132	17
IL3	42	0.424488	42.7962	17
IL4	64	0.734005	45.0628	17
IL6	64	0.980297	45.2252	17
IL8	178	9.41535	53.5752	29
JAK2	25	0.442808	44.1901	15
JUN	61	2.55739	44.8214	15
KNG1	35	0.196757	40.9462	27
MAP2K1	59	1.67483	47.0919	16
MAPK1	53	0.359508	40.7468	29
MMP1	30	0.214349	40.7468	16
MMP9	26	0.683951	45.5949	15
MMP13	49	2.40227	47.8095	15
NFKB1	55	2.20365	44.1901	15
NFKB2	29	0.364521	44.1125	15
NFKBIA	24	0.266581	43.1642	15
OPRD1	126	0.660859	45.7612	29
OPRK1	122	0.260985	44.6222	29
OPRL1	124	0.53011	45.471	29
OPRM1	125	0.731898	45.5949	29
P2RY12	121	0.245353	44.5826	29
PDPK1	43	1.32513	46.4385	15
PIK3CA	63	2.37063	47.4032	22
PIK3CD	24	0.45481	39.5899	15
PIK3CG	159	4.16546	50.8097	29
PIK3R1	34	1.17027	44.9821	16
PIK3R5	45	0.131134	42.6871	29
PIK3R6	45	0.131134	42.6871	29
PLCB1	50	0.370864	42.3986	29
PLCB2	51	0.51941	42.8328	29
PLCB3	50	0.712198	42.4704	29
PLCG1	31	0.733317	43.7663	15
POMC	127	1.02724	45.7612	29
PRKCD	40	1.0793	45.5535	15
PRKCQ	24	0.224449	39.6212	15
PTGIR	55	0.190629	41.2829	29
PTK2B	46	1.27267	46.5677	15
RAF1	48	1.67653	47.0478	15
REL	26	0.297858	43.5764	15
RELA	32	0.816181	44.0351	15
SRC	63	2.99461	49.264	15
SST	33	0.660429	41.3169	27
SSTR2	124	0.610752	45.6779	29
SSTR3	29	0.307942	42.3271	27
STAT3	29	0.753989	42.3271	15
TH1L	29	0.318152	41.4191	17
TLR2	27	0.137223	41.729	16
TLR4	35	0.401431	43.9195	16
TLR9	26	0.220222	42.6146	15
TNF	26	0.385261	42.5064	15
TNFAIP3	23	0.27843	41.5907	15
TNFRSF1A	45	1.10207	45.0628	15
TRAF6	35	2.32812	44.6222	15
TSHR	61	0.683425	42.6871	29
UBA52	24	1.70213	42.5064	15
VEGFA	22	0.238485	43.6143	15
