# Supplementary material for: Uncovering pharmacological mechanisms of Wu-tou decoction acting on rheumatoid arthritis through systems approaches: drug-target prediction, network analysis and experimental validation
Source: Sci Rep. 2015 Mar 30;5:9463. doi: 10.1038/srep09463 (PMC4377576; doi:10.1038/srep09463)
Supplement: Supplementary Information — Table S4 [file srep09463-s4.xls]

## Sheet: Sheet1
Table S4 Pathway enrichment analysis of 79 candidate WTD targets
KEGG_ID	Term	NumberOfGenes	p-value	p-value_fdr	p-value_bonferroni
hsa04062	Chemokine signaling pathway	26	3.16e-21	7.48e-19	7.48e-19
hsa04620	Toll-like receptor signaling pathway	19	5.2e-18	4.11e-16	1.23e-15
hsa04380	Osteoclast differentiation	19	2.74e-16	1.62e-14	6.49e-14
hsa04660	T cell receptor signaling pathway	17	7.4e-15	2.92e-13	1.75e-12
hsa05323	Rheumatoid arthritis	15	1.85e-13	6.27e-12	4.39e-11
hsa04662	B cell receptor signaling pathway	13	3.53e-12	7.6e-11	8.36e-10
hsa04080	Neuroactive ligand-receptor interaction	21	7.86e-12	1.43e-10	1.86e-09
hsa04914	Progesterone-mediated oocyte maturation	12	3.39e-10	4.46e-09	8.03e-08
hsa04370	VEGF signaling pathway	12	5.22e-10	6.51e-09	1.24e-07
hsa04664	Fc epsilon RI signaling pathway	11	1.93e-09	2.07e-08	4.56e-07
hsa04722	Neurotrophin signaling pathway	13	3.31e-09	3.41e-08	7.84e-07
hsa04012	ErbB signaling pathway	11	5.85e-09	5.54e-08	1.39e-06
hsa04150	mTOR signaling pathway	9	1.18e-08	1.07e-07	2.79e-06
hsa04210	Apoptosis	10	2.52e-08	2.21e-07	5.97e-06
hsa04912	GnRH signaling pathway	11	3.12e-08	2.55e-07	7.41e-06
hsa04650	Natural killer cell mediated cytotoxicity	12	6.09e-08	4.51e-07	1.44e-05
hsa04540	Gap junction	10	9.8e-08	6.63e-07	2.32e-05
hsa04666	Fc gamma R-mediated phagocytosis	10	1.7e-07	1.09e-06	4.03e-05
hsa04621	NOD-like receptor signaling pathway	8	4.48e-07	2.72e-06	0.000106
hsa04910	Insulin signaling pathway	11	6.03e-07	3.57e-06	0.000143
hsa04510	Focal adhesion	13	9.62e-07	5.56e-06	0.000228
hsa04920	Adipocytokine signaling pathway	8	1.63e-06	9.01e-06	0.000387
hsa04010	MAPK signaling pathway	14	4.87e-06	2.46e-05	0.00115
hsa04960	Aldosterone-regulated sodium reabsorption	6	7.43e-06	3.67e-05	0.00176
hsa04270	Vascular smooth muscle contraction	9	1.13e-05	5.37e-05	0.00269
hsa04630	Jak-STAT signaling pathway	10	2.23e-05	0.000104	0.00529
hsa04916	Melanogenesis	8	2.99e-05	0.000136	0.00708
hsa04623	Cytosolic DNA-sensing pathway	6	9.79e-05	0.00043	0.0232
hsa04973	Carbohydrate digestion and absorption	5	0.000112	0.000473	0.0265
hsa04724	Glutamatergic synapse	8	0.000182	0.000732	0.0432
