# Supplementary material for: Uncovering pharmacological mechanisms of Wu-tou decoction acting on rheumatoid arthritis through systems approaches: drug-target prediction, network analysis and experimental validation
Source: Sci Rep. 2015 Mar 30;5:9463. doi: 10.1038/srep09463 (PMC4377576; doi:10.1038/srep09463)
Supplement: Supplementary Information — Table S6 [file srep09463-s6.xls]

## Sheet: Known RA-related targets
Table S6 Known RA-related targets
Genesymbol	Source
ACAT1	DrugBank
ACCN2	DrugBank
AHR	DrugBank
ALOX5	DrugBank
ALPPL2	DrugBank
C1QA	DrugBank
C1QB	DrugBank
C1QC	DrugBank
C1R	DrugBank
C1S	DrugBank
CD80	DrugBank
CD86	DrugBank
CHRNA3	DrugBank
CHUK	DrugBank
CLCNKA	DrugBank
DHFR	DrugBank
DHODH	DrugBank
FCGR1A	DrugBank
FCGR2A	DrugBank
FCGR2B	DrugBank
FCGR2C	DrugBank
FCGR3A	DrugBank
FCGR3B	DrugBank
GSTA2	DrugBank
HAL	DrugBank
HARS	DrugBank
HDC	DrugBank
HPRT1	DrugBank
IFNG	DrugBank
IKBKB	DrugBank
IL1B	DrugBank
IL1R1	DrugBank
KCNQ2	DrugBank
KCNQ3	DrugBank
LTA	DrugBank
MMP9	DrugBank
NFKB2	DrugBank
PDPK1	DrugBank
PLA2G1B	DrugBank
PLA2G2A	DrugBank
PLA2G4A	DrugBank
PPARG	DrugBank
PRDX5	DrugBank
PTGIS	DrugBank
PTGS1	DrugBank
PTGS2	DrugBank
PTK2B	DrugBank
RXRA	DrugBank
SCN4A	DrugBank
SLC38A3	DrugBank
SLC7A11	DrugBank
TLR7	DrugBank
TLR9	DrugBank
TNF	DrugBank
TNFRSF1B	DrugBank
UGT1A9	DrugBank
VDR	DrugBank
A2M	GAD
NAT2	GAD
PARP1	GAD
AMPD1	GAD
ATIC	GAD
BLK	GAD
C5	GAD
CD19	GAD
CD40	GAD
CDK6	GAD
CCR5	GAD
CYP11B2	GAD
CYP17A1	GAD
ESR1	GAD
FCGR2A	GAD
FCGR2B	GAD
FCGR3A	GAD
IL1RN	GAD
IL2	GAD
IL3	GAD
IL4	GAD
IL4R	GAD
IL10	GAD
IRF5	GAD
ITGAV	GAD
ITPA	GAD
KIR2DS2	GAD
LTA	GAD
MICA	GAD
MICB	GAD
MIF	GAD
MMP2	GAD
MMP7	GAD
MMP12	GAD
MMP13	GAD
MTHFR	GAD
NOS2A	GAD
PDCD1	GAD
PLAU	GAD
PRKCH	GAD
PRKCQ	GAD
REL	GAD
SAA1	GAD
CCL21	GAD
SLC11A1	GAD
SLC19A1	GAD
SPP1	GAD
STAT4	GAD
TAP2	GAD
TRB@	GAD
TNFAIP3	GAD
TNFRSF1A	GAD
TNFRSF1B	GAD
TRAF1	GAD
TRAF5	GAD
BAT2	GAD
TIMELESS	GAD
SH2D2A	GAD
CCL26	GAD
SALL3	GAD
IGLV8	GAD
EXOC4	GAD
FCRL3	GAD
CCBE1	GAD
BTLA	GAD
OLIG3	GAD
CTLA4	GAD;KEGG_PASSWAY
HLA-DMA	GAD;KEGG_PASSWAY
HLA-DQA1	GAD;KEGG_PASSWAY
HLA-DQB1	GAD;KEGG_PASSWAY
IFNG	GAD;KEGG_PASSWAY
IL1B	GAD;KEGG_PASSWAY
IL6	GAD;KEGG_PASSWAY
IL18	GAD;KEGG_PASSWAY
MMP1	GAD;KEGG_PASSWAY
MMP3	GAD;KEGG_PASSWAY
TNF	GAD;KEGG_PASSWAY
VEGFA	GAD;KEGG_PASSWAY
ACP5	KEGG_PASSWAY
ANGPT1	KEGG_PASSWAY
ATP6V1A	KEGG_PASSWAY
ATP6V1B1	KEGG_PASSWAY
ATP6V1B2	KEGG_PASSWAY
ATP6V0C	KEGG_PASSWAY
ATP6V1C1	KEGG_PASSWAY
ATP6V1E1	KEGG_PASSWAY
ATP6V0B	KEGG_PASSWAY
ATP6V1G2	KEGG_PASSWAY
ATP6V0A1	KEGG_PASSWAY
ATP6AP1	KEGG_PASSWAY
CD28	KEGG_PASSWAY
CD80	KEGG_PASSWAY
CD86	KEGG_PASSWAY
CSF1	KEGG_PASSWAY
CSF2	KEGG_PASSWAY
CTSK	KEGG_PASSWAY
CTSL1	KEGG_PASSWAY
FLT1	KEGG_PASSWAY
FOS	KEGG_PASSWAY
CXCL1	KEGG_PASSWAY
HLA-DMB	KEGG_PASSWAY
HLA-DOA	KEGG_PASSWAY
HLA-DOB	KEGG_PASSWAY
HLA-DPA1	KEGG_PASSWAY
HLA-DPB1	KEGG_PASSWAY
HLA-DQA2	KEGG_PASSWAY
HLA-DRA	KEGG_PASSWAY
HLA-DRB3	KEGG_PASSWAY
HLA-DRB4	KEGG_PASSWAY
HLA-DRB5	KEGG_PASSWAY
ICAM1	KEGG_PASSWAY
IL1A	KEGG_PASSWAY
IL8	KEGG_PASSWAY
IL11	KEGG_PASSWAY
IL15	KEGG_PASSWAY
IL17A	KEGG_PASSWAY
ITGAL	KEGG_PASSWAY
ITGB2	KEGG_PASSWAY
JUN	KEGG_PASSWAY
LTB	KEGG_PASSWAY
PGF	KEGG_PASSWAY
CCL2	KEGG_PASSWAY
CCL3	KEGG_PASSWAY
CCL3L1	KEGG_PASSWAY
CCL5	KEGG_PASSWAY
CCL20	KEGG_PASSWAY
CXCL6	KEGG_PASSWAY
CXCL5	KEGG_PASSWAY
CXCL12	KEGG_PASSWAY
TEK	KEGG_PASSWAY
TGFB1	KEGG_PASSWAY
TGFB2	KEGG_PASSWAY
TGFB3	KEGG_PASSWAY
TLR2	KEGG_PASSWAY
TLR4	KEGG_PASSWAY
VEGFB	KEGG_PASSWAY
TNFSF11	KEGG_PASSWAY
TNFSF13	KEGG_PASSWAY
TNFRSF11A	KEGG_PASSWAY
ATP6V0E1	KEGG_PASSWAY
ATP6V0D1	KEGG_PASSWAY
ATP6V1F	KEGG_PASSWAY
ATP6V1G1	KEGG_PASSWAY
TCIRG1	KEGG_PASSWAY
TNFSF13B	KEGG_PASSWAY
ATP6V0A2	KEGG_PASSWAY
ATP6V0A4	KEGG_PASSWAY
ATP6V1D	KEGG_PASSWAY
IL23A	KEGG_PASSWAY
ATP6V1H	KEGG_PASSWAY
ATP6V1E2	KEGG_PASSWAY
ATP6V1G3	KEGG_PASSWAY
ATP6V0E2	KEGG_PASSWAY
CCL3L3	KEGG_PASSWAY
MHC2TA	OMIM
NFKBIL1	OMIM
CD244	OMIM
SLC22A4	OMIM;GAD
PADI4	OMIM;GAD
PTPN22	OMIM;GAD
HLA-DR1B	OMIM;GAD;KEGG_PASSWAY
